# Supplementary material for: Long non-coding RNA SNHG17 may function as a competitive endogenous RNA in diffuse large B-cell lymphoma progression by sponging miR-34a-5p
Source: PLoS One. 2023 Nov 21;18(11):e0294729. doi: 10.1371/journal.pone.0294729 (PMC10662735; doi:10.1371/journal.pone.0294729)
Supplement: S2 Data — (XLS) [file pone.0294729.s002.xls]

ID	Doh_scr	Doh_KD	Dau_scr	Dau_KD
ENSG00000000003	0	0	0.165974587	0.061505349
ENSG00000000419	61.73375264	70.46607895	63.91981101	53.38200539
ENSG00000000457	1.718350005	1.702226312	1.212024817	1.499388341
ENSG00000000460	2.72924824	2.719861998	7.957515304	8.601059662
ENSG00000000938	0.340454896	0.699502897	0.036110859	0.020072449
ENSG00000000971	0.011170046	0	4.081524632	3.732721467
ENSG00000001036	17.39467693	22.62151797	41.43459285	47.51142281
ENSG00000001084	5.074154697	5.465931297	2.312426268	2.199971751
ENSG00000001167	6.49345748	7.287395331	14.36854974	12.31420273
ENSG00000001460	0.801727386	0.785183989	1.068624317	1.073299406
ENSG00000001461	1.180302307	1.642739433	4.001992504	4.50097141
ENSG00000001497	24.98735667	24.39514343	41.18789487	42.30813329
ENSG00000001561	0.606403082	1.194249134	0	0
ENSG00000001617	1.73438918	2.391804198	4.328072797	3.814580576
ENSG00000001629	9.417006664	11.25935477	3.809219575	3.471914382
ENSG00000001630	0.893274656	0.575180349	1.41646042	1.009860001
ENSG00000001631	14.41543574	13.06581148	5.378702008	4.012606854
ENSG00000002016	6.340373969	4.950455699	2.185629147	1.863949678
ENSG00000002079	0	0.027352135	0	0.05494145
ENSG00000002330	1.118606849	1.168695226	1.61585524	0.734877283
ENSG00000002549	30.95964876	38.59042243	39.60679112	40.36515992
ENSG00000002586	30.33590925	39.00717597	30.04437784	33.84662364
ENSG00000002726	4.401491734	3.449745087	0.016402867	0
ENSG00000002745	0.083698274	0	0.019234763	0.021383529
ENSG00000002746	0	0	0	0.019973273
ENSG00000002822	18.47284576	18.17393115	10.54084972	13.14582184
ENSG00000002834	40.51001198	49.38613297	41.54691671	45.83271038
ENSG00000002919	7.871815697	9.771508444	9.393029328	9.456127525
ENSG00000002933	0.052302399	0.024946342	0	0.020043601
ENSG00000003056	36.27638754	43.12991361	24.76100681	21.61922363
ENSG00000003096	0.32571969	0.459855074	0.512000582	0.619127124
ENSG00000003137	0.52610582	0.363420698	0.01250739	0.055618496
ENSG00000003147	0.018601518	0	5.347810789	6.201857423
ENSG00000003249	2.772507507	6.811189676	4.124031975	6.02565627
ENSG00000003393	11.70544219	15.31165342	2.820913973	2.263056543
ENSG00000003400	2.370892959	2.901320642	2.641729403	2.744113579
ENSG00000003402	3.852587449	4.684389085	2.773033169	2.454491068
ENSG00000003436	0.015533554	0	6.098965059	5.726642026
ENSG00000003509	7.401004396	6.679681999	4.277846087	3.246887731
ENSG00000003756	9.152407866	7.910394094	3.799288702	2.9122127
ENSG00000003987	0.911078945	0.76237108	0.440791023	0.330772242
ENSG00000003989	18.5758075	22.30915546	0.007934796	0
ENSG00000004059	43.76377411	44.48423436	61.68529932	81.21076966
ENSG00000004139	0.057184176	0.116891879	0.061952966	0.043828843
ENSG00000004142	66.87310561	63.58748474	105.9013005	126.871564
ENSG00000004399	13.01449713	12.7535522	1.436391193	1.525246429
ENSG00000004455	73.37816128	76.46828736	92.71231389	98.74698737
ENSG00000004468	6.649305892	9.913239608	0	0
ENSG00000004478	10.397717	12.46534998	40.06864428	46.09291557
ENSG00000004487	25.5447132	27.78503834	44.98626397	50.02462831
ENSG00000004534	14.73971077	11.48144628	12.85930842	10.02715329
ENSG00000004660	0.906859073	0.77155568	1.824960332	1.747049317
ENSG00000004700	29.11457086	32.22975602	4.831351956	3.765289711
ENSG00000004766	3.984105122	3.727105929	2.448208543	2.227519572
ENSG00000004776	0	0.050399723	0.036425414	0.040494593
ENSG00000004777	2.023700148	1.715966858	1.597926117	1.285926582
ENSG00000004779	38.15474745	39.97687164	94.63568369	109.7402454
ENSG00000004799	0	0	0.152682051	0.169738566
ENSG00000004809	1.234179999	1.355026299	0	0
ENSG00000004838	0.79428806	0.541209303	0.109521561	0.13915029
ENSG00000004846	0	0	0	0
ENSG00000004848	0	0	0.043619306	0.048492134
ENSG00000004864	19.74094855	25.38149091	36.72176544	41.63226168
ENSG00000004866	2.887826324	2.342847067	5.572828974	6.060926976
ENSG00000004897	12.55908299	16.12655254	16.99556215	15.88991445
ENSG00000004939	0	0	9.76400888	9.891955107
ENSG00000004948	0	0	0.046554599	0.051755336
ENSG00000004961	12.58524525	14.27268365	37.12434492	40.52501147
ENSG00000004975	7.924615151	9.652159372	11.68904464	15.60165076
ENSG00000005001	0	0	0.026277571	0
ENSG00000005007	21.50725445	23.38238909	32.25938837	29.54677607
ENSG00000005020	9.856169238	11.47744137	4.874789369	5.128816246
ENSG00000005022	340.8718223	370.6440014	279.6260997	359.4436122
ENSG00000005059	0.3826978	0.292052688	4.203917678	5.29929548
ENSG00000005073	3.076047616	4.213390664	0.054377601	0
ENSG00000005075	45.4564399	55.14741459	72.63087718	70.19485137
ENSG00000005100	10.5978093	11.98660262	9.720598073	8.087070865
ENSG00000005108	0.066597144	0.412937399	0	0
ENSG00000005156	4.732454211	4.574877969	3.957002744	3.767529904
ENSG00000005175	10.83779878	13.77387632	8.404461916	7.464310126
ENSG00000005187	1.349230728	1.120636755	11.80395756	19.56802059
ENSG00000005189	5.108504006	4.99971627	15.99369618	21.33986298
ENSG00000005194	15.63435575	18.45086621	37.9672188	38.43291145
ENSG00000005206	5.869678951	4.211607297	5.999740762	5.584403133
ENSG00000005238	1.220827281	2.572910207	3.797336598	3.383765835
ENSG00000005243	0.245759113	0	0.067773703	0.075344883
ENSG00000005249	0.632098359	0.844166188	62.23066832	64.8546694
ENSG00000005302	5.350118391	5.624674308	7.299841327	6.752036991
ENSG00000005339	7.087559896	8.621584142	5.631143112	5.11948349
ENSG00000005379	5.360721849	4.19647611	0.259648973	0.178106304
ENSG00000005381	1697.321878	1064.399964	0.017789156	0.079105716
ENSG00000005436	3.662507817	3.509646762	4.372929244	4.159657927
ENSG00000005448	2.735762951	4.005614943	2.5221415	3.169622221
ENSG00000005469	0	0	0.793662872	1.218448872
ENSG00000005471	0.012140382	0.023162083	0.066959768	0.093050025
ENSG00000005483	9.981887149	9.991983989	6.073406139	5.339575872
ENSG00000005486	21.28209486	25.77694991	16.90813688	22.39641297
ENSG00000005700	9.523591111	12.24907436	4.674497321	4.940860321
ENSG00000005801	7.569716461	7.616211282	8.306142802	6.449173537
ENSG00000005810	11.79972964	12.9107497	1.844955774	1.758051986
ENSG00000005812	3.94392365	4.632305335	1.452531524	1.171712931
ENSG00000005844	3.078588566	4.586156788	0	0.010774365
ENSG00000005882	0.265586641	0.221681542	0.286099993	0.279893661
ENSG00000005884	0.092817817	0.256770189	0	0.014228053
ENSG00000005889	4.067271173	4.014332116	2.415419692	2.044804421
ENSG00000005893	53.73847222	63.60707768	17.95697754	19.91252353
ENSG00000005961	1.343967203	1.891800968	4.124385753	4.660503795
ENSG00000006007	8.982629155	12.18495488	13.39430762	17.21185255
ENSG00000006015	5.237425699	5.588446961	17.21668259	25.1820372
ENSG00000006016	0.271312198	0.201298299	0.207834866	0.369684235
ENSG00000006025	4.886784598	3.948525381	3.53135851	2.673826171
ENSG00000006042	0	0	14.83767847	17.93369442
ENSG00000006047	0.256115268	0.375869743	0.02716525	0
ENSG00000006062	0.559685724	0.9491546	1.661364865	1.334577777
ENSG00000006071	0	0	0	0
ENSG00000006118	0.012512725	0.035808688	0.189786876	0.076723079
ENSG00000006125	31.8016374	37.80616977	63.52649774	65.77958313
ENSG00000006194	5.633032427	5.635930024	9.347720979	9.950194912
ENSG00000006282	1.448997942	1.577378191	0.810941505	0.797008248
ENSG00000006327	3.347749791	4.179740701	16.42786161	16.86691825
ENSG00000006432	0.286470283	0.315313626	0.334233903	0.365942175
ENSG00000006451	23.88070473	27.58755721	20.99946472	28.44444061
ENSG00000006453	0.037924145	0.054265313	4.235672833	4.083910915
ENSG00000006459	5.267772318	5.512853228	2.407878222	2.83215661
ENSG00000006468	0	0	1.330679155	1.69688178
ENSG00000006530	6.378468137	5.647140053	8.50762357	6.433166347
ENSG00000006534	4.860689466	4.256897861	0.132530014	0.526197471
ENSG00000006576	5.587600347	7.689088134	4.519708819	4.105185014
ENSG00000006606	0	0	0.799604905	1.185241171
ENSG00000006607	2.992057951	3.396143385	2.706908894	2.73353252
ENSG00000006625	20.28108231	17.00985932	8.601552405	8.03420836
ENSG00000006634	19.85163075	22.21311451	18.64081478	21.97088342
ENSG00000006638	8.827635672	10.09889195	4.805963615	3.370489795
ENSG00000006652	21.02903206	27.58128062	15.4194044	14.32064861
ENSG00000006695	10.75583509	11.98401192	11.33076113	10.46415003
ENSG00000006704	2.618230908	2.350684054	7.230024211	8.724509549
ENSG00000006712	13.84478622	16.36226644	24.28578451	24.80336309
ENSG00000006715	10.14647105	11.23653468	5.933947844	5.640391703
ENSG00000006740	0.127436732	0.074809459	0.087858993	0.052593667
ENSG00000006744	23.51571929	23.08884011	30.91248337	28.46415668
ENSG00000006747	0	0	3.005900483	3.593674751
ENSG00000006756	0.737675868	0.395053536	0.12491378	0.198383183
ENSG00000006757	3.516519371	3.253616323	8.294006377	10.86201256
ENSG00000006788	0	0.068348026	0.197588794	0.142780273
ENSG00000006831	24.50176549	28.39298173	18.71706067	19.04038119
ENSG00000006837	0.416656962	0.085170092	0.492440137	0.159673478
ENSG00000007001	0	0	0.021212229	0
ENSG00000007038	21.32272036	18.97253646	43.04939471	47.71675303
ENSG00000007047	2.865297688	4.047865731	5.841624673	7.309905596
ENSG00000007080	46.75057846	52.43896912	94.4269167	111.5707022
ENSG00000007129	0	0.088379148	0	0.071009866
ENSG00000007168	10.24322895	11.08481359	11.54619731	11.50611477
ENSG00000007202	22.08740804	21.98136322	28.26850343	30.41464459
ENSG00000007237	11.44006239	23.78515645	0.037262116	0.034520638
ENSG00000007255	13.45685239	14.79029312	21.64770539	32.13786304
ENSG00000007264	11.88606444	13.20372953	10.43642202	12.8989311
ENSG00000007312	6.123655444	9.721961268	0.120624159	0.067049701
ENSG00000007314	0.011031893	0.063141742	0.205355061	0.372037627
ENSG00000007341	0.93100012	0.75970546	1.964250879	1.960155969
ENSG00000007350	0	0	0.30932661	0.171941151
ENSG00000007372	0.036928707	0.011742433	0.449790531	0.514189831
ENSG00000007376	10.87554635	10.18642298	36.06265927	41.60229325
ENSG00000007384	0.5554336	0.918394961	4.097392057	3.675316934
ENSG00000007392	9.98776815	7.237044485	8.805407334	6.74057938
ENSG00000007402	0.230256308	0.096095898	0.257962453	0.176480073
ENSG00000007516	0.059212511	0.098847749	0.745020023	0.964398561
ENSG00000007520	5.416348959	5.585732825	29.57087179	41.40143715
ENSG00000007541	2.443560912	1.897308764	9.304861709	9.821671355
ENSG00000007545	2.51001857	2.145608864	3.498431947	2.490120025
ENSG00000007866	3.614111251	5.499063194	8.710600769	8.630612837
ENSG00000007923	13.31676916	10.91043456	26.55582501	25.81842189
ENSG00000007944	15.0583488	15.280239	25.62338706	20.02515694
ENSG00000007952	0.251822921	0.102951748	0.124010602	0.275728307
ENSG00000007968	10.20336715	8.779027803	10.39087493	12.26725697
ENSG00000008018	104.0059757	104.9846346	230.1290797	261.7720182
ENSG00000008056	0.028351519	0.027045286	0.273650319	0.021730037
ENSG00000008083	19.48167424	27.21243202	14.05697594	12.84500603
ENSG00000008086	0.05234754	0.05548416	0.012030027	0.004457978
ENSG00000008118	0	0	0.046879344	0
ENSG00000008128	0.23224001	0.12923171	0.360255943	0.118666988
ENSG00000008130	15.9092537	16.59417681	35.41629248	35.81730015
ENSG00000008196	0	0	0.010200775	0
ENSG00000008226	0.021822985	0	0.060181878	0.041815597
ENSG00000008256	6.626127762	6.948445343	6.371813341	5.967053954
ENSG00000008277	1.491598061	1.323274713	0.10797736	0.120039796
ENSG00000008282	47.46924919	67.78403319	33.37555181	34.39334012
ENSG00000008283	0.666958821	1.027756466	12.06150892	11.94089635
ENSG00000008294	7.954953174	11.46972665	10.96880254	10.62034081
ENSG00000008300	0.209858052	0.206445231	0.497347501	0.427246706
ENSG00000008311	0	0	0.040987516	0.01518878
ENSG00000008323	0.021356813	0.142609922	0.20613706	0.229165175
ENSG00000008324	16.5036784	21.21344117	26.80619274	24.76252133
ENSG00000008382	1.820488518	1.397762169	1.408164898	1.633538831
ENSG00000008394	6.248762383	6.765756423	3.431303352	2.558703099
ENSG00000008405	4.726935251	6.223658935	7.409973999	6.791332005
ENSG00000008438	1.010889153	0.964314709	0.348469792	0.096849568
ENSG00000008441	1.790149626	2.644138077	7.425027552	8.022131772
ENSG00000008513	4.096133501	5.378907453	0.977264349	1.629655691
ENSG00000008516	1.278924231	1.724828538	0.106415884	0.101403328
ENSG00000008517	9.837977013	14.57740932	0.469114833	0.260760444
ENSG00000008710	10.78583597	9.81590366	4.792681875	4.075081969
ENSG00000008735	0.524202814	0.455929171	0.191330643	0.118169274
ENSG00000008838	19.06633936	19.06052098	27.7404378	27.88466271
ENSG00000008853	2.39202798	2.875357839	0.838869529	0.57226614
ENSG00000008869	5.321765951	6.641855633	3.921240625	3.339575155
ENSG00000008952	12.86435502	14.75664234	8.014629393	6.781424333
ENSG00000008988	272.6976194	295.5486455	409.5692453	584.0319298
ENSG00000009307	117.6536409	131.008612	135.8815073	149.0698894
ENSG00000009335	20.10046728	22.83606003	22.16449291	20.11781913
ENSG00000009413	4.40804622	5.224761866	1.322642686	1.217849214
ENSG00000009694	0	0.006729864	1.269471993	0.789456155
ENSG00000009724	0.94168926	0.979966959	0.663986195	0.311668334
ENSG00000009765	0	0	0.006053326	0
ENSG00000009780	1.849370834	2.990475212	1.943621793	2.229892876
ENSG00000009790	4.707482518	4.804153664	0.008093492	0
ENSG00000009830	3.118120318	3.043835096	2.112128054	1.567708832
ENSG00000009844	11.86423609	13.21783064	9.656576823	9.986361391
ENSG00000009950	0	0.036049148	1.120314097	0.999270308
ENSG00000009954	39.04672222	44.55699991	44.18199724	43.94688175
ENSG00000010017	21.03930038	22.29995771	31.80268377	28.33435819
ENSG00000010030	0.114970544	0.182789224	0.052842934	0.058746157
ENSG00000010072	2.772841902	3.365141575	5.416445459	4.522051614
ENSG00000010165	15.69030982	15.96524169	38.68042005	39.73995647
ENSG00000010219	2.553734718	1.993154019	0.800285033	0.603010068
ENSG00000010244	18.39825919	14.56338109	16.11491223	13.93400679
ENSG00000010256	54.76795001	65.22534098	86.7986993	119.2506694
ENSG00000010270	17.15814615	25.40973693	11.39659714	11.11408932
ENSG00000010278	5.405299985	5.866564474	0.7985546	0.908900461
ENSG00000010292	47.46052109	52.67236483	32.78849876	33.91451802
ENSG00000010295	7.361635593	6.138401527	0	0.040206624
ENSG00000010310	0.749202054	0.787985203	2.873992835	2.017154006
ENSG00000010318	2.942466837	2.355790481	5.288932213	4.752145126
ENSG00000010319	2.723409212	3.256077603	0	0
ENSG00000010322	13.23833333	14.51366794	8.195753883	6.683159352
ENSG00000010327	1.856033729	3.065624583	0.225116488	0.184405675
ENSG00000010361	2.128007335	3.206755014	1.445854322	2.363786063
ENSG00000010379	0.128654288	0.143181302	0.014783069	0.016434525
ENSG00000010404	2.819871592	4.324472009	3.037672528	2.79166899
ENSG00000010438	0.054675495	0.052156445	0	0
ENSG00000010539	2.01422832	2.569619615	2.39253466	1.962308129
ENSG00000010610	19.21637857	20.37622439	0.082118127	0.015215293
ENSG00000010626	0.744761164	0.966209236	1.417156127	1.529804569
ENSG00000010671	28.81531244	33.65300248	23.15667455	24.950989
ENSG00000010704	0	0.061172387	0.298425231	0.27032549
ENSG00000010803	13.74827433	13.01727276	9.56313321	10.12967641
ENSG00000010810	7.108006172	6.991314167	5.162863734	5.589073429
ENSG00000010818	2.401559865	2.601696221	0.141184814	0.064209658
ENSG00000010932	0.075774589	0	0	0
ENSG00000011007	8.741912872	8.918703648	28.64549674	26.55521373
ENSG00000011009	19.26489574	27.50668185	74.86387903	81.41714492
ENSG00000011021	8.143354676	5.604088938	2.838788214	2.462419108
ENSG00000011028	20.42408696	24.92317753	8.722920209	8.650388808
ENSG00000011105	0	0.060754864	0.461048587	0.378313328
ENSG00000011114	4.182528224	3.5992687	1.599523389	1.359807927
ENSG00000011132	1.604759238	1.905719132	3.285249764	2.811356786
ENSG00000011143	3.770383524	4.447954798	5.798715073	5.796724503
ENSG00000011198	3.269773867	2.982322601	22.28580768	23.67623862
ENSG00000011243	8.00395013	9.206633834	12.40664935	11.00665508
ENSG00000011258	7.656421939	8.83430653	4.494636058	3.854077513
ENSG00000011260	30.05918461	33.68190735	43.96021342	52.04890117
ENSG00000011275	21.91210704	19.6381507	10.53779236	10.16825126
ENSG00000011295	11.30006664	10.95400734	7.349056184	6.568757818
ENSG00000011304	63.93583827	66.2229081	154.3190094	162.643111
ENSG00000011332	0.170587545	0.307375313	2.482847266	1.728764786
ENSG00000011347	0	0.014578922	0.231805875	0.058568528
ENSG00000011376	6.494958119	6.823335672	17.71361185	17.24866919
ENSG00000011405	5.535507746	6.732601388	2.160330977	1.90921182
ENSG00000011422	5.327750997	6.250628658	3.039826229	2.878759424
ENSG00000011426	22.16994923	21.63933755	9.254272613	9.023828
ENSG00000011451	4.911664809	4.44565425	13.07253908	12.606859
ENSG00000011454	3.793316859	4.793155624	2.101772614	2.016906521
ENSG00000011465	0	0	0.024412144	0.010855716
ENSG00000011478	6.151403942	5.252214919	11.78048962	13.56217321
ENSG00000011485	26.88544121	28.60977892	19.42426599	19.39131679
ENSG00000011523	5.275427562	5.978460434	3.273344907	3.28320372
ENSG00000011566	2.219390722	3.17570593	3.111932309	2.574567052
ENSG00000011590	0.16422387	0.093994574	0.022644246	0.025173895
ENSG00000011600	13.74229686	12.91777697	0.968185088	3.229030796
ENSG00000011638	5.47729619	6.615998098	8.067389002	8.341632835
ENSG00000011677	0	0	1.795122228	1.446853549
ENSG00000012048	11.42093999	11.96476555	9.350332677	9.363210408
ENSG00000012061	4.176988177	4.280270631	10.4615931	13.91882527
ENSG00000012124	0.162490706	0.380465131	0.305526364	0.283047933
ENSG00000012171	0.126185886	0.105325636	0.206616971	0.290145723
ENSG00000012174	4.300836789	5.006831717	2.922977261	2.843321916
ENSG00000012211	3.959368597	5.651838242	15.76951274	21.15529321
ENSG00000012223	0.021422186	0.204352069	0.17722975	0.098514277
ENSG00000012232	2.594513536	3.367807118	3.378206392	4.087901579
ENSG00000012660	89.4290923	108.5707591	48.01809546	49.46871712
ENSG00000012779	0.170739991	0.32574706	1.412563874	1.738618516
ENSG00000012822	2.883385783	2.770047646	2.368560688	1.982705921
ENSG00000012963	16.03356672	16.16414909	16.16507404	17.91428607
ENSG00000012983	6.495161799	7.391813927	2.80696533	2.342691909
ENSG00000013016	0	0	0.094709219	0.07520674
ENSG00000013275	23.32625661	28.35982092	93.31165542	94.44597826
ENSG00000013288	6.390482674	6.525217869	3.482348155	3.322795693
ENSG00000013297	0	0	0.083189075	0.196524985
ENSG00000013306	29.49239	27.61670427	104.0131926	122.4160959
ENSG00000013364	1.955603832	1.865503784	0.725198492	0.862987845
ENSG00000013374	22.12709503	28.34133582	18.10677632	19.70426026
ENSG00000013375	3.448186312	3.147333895	5.096637936	4.696312788
ENSG00000013392	0.65610594	0.625877335	1.038708033	1.340994017
ENSG00000013441	17.38651131	14.8732021	4.391932617	3.2640365
ENSG00000013503	4.026493434	4.734233388	6.120099348	6.129154209
ENSG00000013523	5.262486561	5.033560406	4.694073902	5.109743337
ENSG00000013561	3.849365351	4.246310608	15.15602523	17.47836597
ENSG00000013563	0.550726536	0.651437781	1.047940633	1.23254559
ENSG00000013573	15.94920884	11.2760564	11.67003444	8.993339381
ENSG00000013583	5.392191994	4.689897798	1.439639872	2.208237678
ENSG00000013588	0	0	0	0
ENSG00000013619	0.015270229	0.043700062	0.031583365	0
ENSG00000013725	0.030540458	0.087400125	0	0
ENSG00000013810	28.50094187	26.27048526	47.82171379	42.74911441
ENSG00000014123	13.40948136	13.99626636	5.693439029	5.161896334
ENSG00000014138	15.53937534	13.64119654	18.56760976	19.60670958
ENSG00000014164	5.072057072	6.443410797	15.23142687	16.57786331
ENSG00000014216	27.16271065	34.62110678	47.25311276	54.44297223
ENSG00000014257	0.911319103	1.448886874	0	0
ENSG00000014641	26.43708104	29.02799847	35.20871735	34.34879584
ENSG00000014824	15.5138255	16.78107797	14.01210296	13.42515975
ENSG00000014914	0.594511155	0.907392625	0.368887647	0.24302048
ENSG00000014919	21.28022102	18.3466818	12.3887393	13.03817309
ENSG00000015133	7.270494412	7.857465334	2.458302104	2.093185252
ENSG00000015153	2.098441363	2.738408223	1.614554197	1.621218341
ENSG00000015171	14.47097359	17.17753804	5.349340048	4.723335151
ENSG00000015285	40.15959888	48.73414065	7.244542079	13.67689992
ENSG00000015413	0	0	0.160420876	0.025477416
ENSG00000015475	15.32704403	17.58800713	16.46413955	20.20117302
ENSG00000015479	0.401882538	0.184310915	0.095909117	0.005923521
ENSG00000015520	0.051968787	0	0	0
ENSG00000015532	3.824087255	3.838226307	2.430118284	3.211327777
ENSG00000015568	0	0.012245266	0	0
ENSG00000015592	0.055239844	0	0.019042065	0
ENSG00000015676	12.28900548	13.18173295	9.396589756	10.70143193
ENSG00000016391	0.011727252	0.011186946	0.347661277	0.43144123
ENSG00000016602	0	0	0.036393712	0
ENSG00000016864	10.7568312	10.99259668	6.006565613	6.837836702
ENSG00000017260	9.26539794	14.29012011	7.968290843	7.240393336
ENSG00000017427	0	0	0.147368207	0.224189923
ENSG00000017483	18.60852005	18.98359449	63.72465519	70.04438702
ENSG00000017797	20.11829808	19.60973373	34.98415547	36.58147646
ENSG00000018189	1.645983081	1.623920308	3.03907112	2.142931702
ENSG00000018280	0.094377618	0.100032646	0.274727222	0.626910066
ENSG00000018408	0.043256876	0.041263912	0.007455671	0
ENSG00000018510	15.38347114	17.66047628	17.71469589	20.08497223
ENSG00000018610	12.48330558	11.94180424	19.08479906	20.10867307
ENSG00000018625	0.028891719	0	0	0
ENSG00000018699	5.741596474	5.967548793	22.54933252	22.2878679
ENSG00000018869	1.140645074	1.01037153	1.0110825	0.666093744
ENSG00000019102	0.508268289	0.242425485	1.182655857	0.730429702
ENSG00000019144	0.025130289	0.083903637	2.506441408	2.086621755
ENSG00000019485	0.925839427	1.075991115	1.029376868	0.654640335
ENSG00000019505	0	0	0.023128526	0.025712275
ENSG00000019549	0	0	0.027486662	0
ENSG00000019582	8.22934888	10.63047936	0.196999254	0.306609185
ENSG00000019991	4.632342447	5.550472769	0	0
ENSG00000019995	3.825624225	4.083815669	0.136061958	0.069813138
ENSG00000020129	6.217060804	6.407191688	19.8111136	16.60683499
ENSG00000020181	4.638550991	4.031521059	0.008883241	0.029626833
ENSG00000020219	0	0.051844877	0	0
ENSG00000020256	2.210462203	2.716398872	2.671419127	2.969850405
ENSG00000020426	6.449812808	6.01792258	3.53789253	4.131580013
ENSG00000020577	0.067281858	0.11410133	1.809065032	1.31212463
ENSG00000020633	13.85921653	17.05832851	0.083207467	0.030834264
ENSG00000020922	13.72568963	12.79983862	4.87014746	6.212278173
ENSG00000021300	0.055329429	0.017593417	0.228875355	0.353393923
ENSG00000021355	17.02567348	15.73634442	18.67140339	23.32653457
ENSG00000021461	0.069002673	0.032911765	0.023786334	0
ENSG00000021574	8.499380694	8.057845522	6.846398632	7.651357382
ENSG00000021762	20.24080089	18.00631041	2.091938932	1.83996018
ENSG00000021776	6.254540366	7.345700082	7.427908718	7.891722032
ENSG00000021826	0.078401016	0.033239496	0.702678458	0.620935184
ENSG00000022267	0.288247532	0.85384544	0.366076319	0.186044192
ENSG00000022277	18.51845425	13.62809514	20.45533973	20.56080809
ENSG00000022556	0	0.013747556	7.660484349	7.036129543
ENSG00000022567	1.775632433	1.613165869	4.605242043	4.398734555
ENSG00000022840	24.31880181	30.36343318	36.05786896	34.73017967
ENSG00000022976	1.790304582	1.599140849	1.36894394	1.097743939
ENSG00000023041	41.72749754	33.57605909	7.51422854	5.879192551
ENSG00000023171	3.132730705	2.177161753	0	0
ENSG00000023191	30.80785452	31.36572862	32.69775133	45.00313362
ENSG00000023228	10.64943871	11.76467089	9.407661805	9.390018748
ENSG00000023287	5.782578002	7.225712051	6.194204991	4.834974619
ENSG00000023318	8.003393106	10.96028893	16.43709178	16.31957119
ENSG00000023330	40.18045212	39.93768684	25.2283335	23.94964551
ENSG00000023445	0.859215441	1.246759639	0.266984038	0.213331849
ENSG00000023516	8.786175679	9.658700548	3.566194885	2.79770284
ENSG00000023572	8.754813677	11.2911676	23.90196955	27.21629427
ENSG00000023608	2.534834999	1.699168989	1.109960255	0.866395231
ENSG00000023697	8.541373536	10.1314077	3.639083268	4.04561486
ENSG00000023734	57.27914656	64.02159931	79.63267615	79.7924798
ENSG00000023839	1.021919394	0.598828293	0	0
ENSG00000023892	40.21710283	40.37617892	19.56907766	26.05691006
ENSG00000023902	2.48064345	5.049983196	1.04142838	1.518908074
ENSG00000023909	6.546533073	6.645231433	9.304529199	12.15801586
ENSG00000024048	9.458217399	10.67182216	8.053436476	7.336026091
ENSG00000024422	0	0.044245895	20.05011506	20.97460945
ENSG00000024526	5.609202005	5.394870397	4.015901868	3.862171792
ENSG00000024862	16.66256573	25.74278747	9.15687044	11.7993236
ENSG00000025039	6.977766016	9.838975979	0.02473366	0.082490168
ENSG00000025156	10.30343718	15.35337482	12.23384324	9.677788055
ENSG00000025293	7.498472853	9.668451145	7.511386064	8.009496228
ENSG00000025423	0.480528294	0.611185379	0.469329913	0.429684703
ENSG00000025434	1.906706873	2.278361025	2.822812873	3.89192969
ENSG00000025708	0.68509054	0.627385473	0.35896587	0.378063373
ENSG00000025770	31.79548788	29.75364186	33.04009877	36.00265417
ENSG00000025772	29.82662272	21.04469539	51.7127819	51.53787286
ENSG00000025796	25.95796648	22.07356459	10.55514066	9.533597616
ENSG00000025800	9.329101364	10.69770515	13.26607726	10.79536039
ENSG00000026025	39.81864886	55.6039593	47.75404759	57.49879843
ENSG00000026036	0.947491664	0.824379821	0.409166865	0.383053452
ENSG00000026103	3.404350129	4.37706839	0.238108426	0.094538624
ENSG00000026297	2.725948637	2.191566988	4.792770444	6.121936835
ENSG00000026508	23.07746252	34.35461041	2.24528612	1.608606127
ENSG00000026559	1.1546113	1.053527565	0	0.025650796
ENSG00000026652	0.549884965	0.583933299	1.401985888	1.256426826
ENSG00000026751	0.150598012	0.071829773	0.220632643	0.201995374
ENSG00000026950	1.754977923	2.393836945	0.72370146	0.942829757
ENSG00000027001	4.272616319	4.17765926	4.713087174	5.301000122
ENSG00000027075	0	0.009852233	0.263458828	0.372050105
ENSG00000027644	0	0.017013982	0.012296523	0.123031798
ENSG00000027697	21.33837196	36.59219874	6.538383023	8.543555812
ENSG00000027847	2.1789411	2.800759789	5.537890134	5.618729547
ENSG00000027869	0.036218162	0.138197968	7.515960715	10.6318618
ENSG00000028116	5.548510994	5.416541153	6.846254614	6.99502835
ENSG00000028137	9.421723116	15.04853304	22.51821787	23.84875604
ENSG00000028203	5.579110739	6.808676308	3.122976962	3.057778751
ENSG00000028277	1.154750385	1.257519237	0.281813153	0.14098286
ENSG00000028310	20.1406885	16.90069322	10.20289844	9.601584405
ENSG00000028528	17.03317213	16.1862886	10.80683925	9.796660583
ENSG00000028839	5.687379932	5.873153087	14.99962251	18.48810008
ENSG00000029153	3.973780215	5.207547996	0.691649909	0.579183439
ENSG00000029363	28.93706897	29.49888169	19.51835639	18.68362235
ENSG00000029364	12.5454517	13.35392089	9.616125475	8.169239334
ENSG00000029534	0.286445116	0.650972704	55.02266698	50.6828434
ENSG00000029639	5.885769079	4.821573543	8.734670437	9.251682404
ENSG00000029725	8.260779984	8.305420664	8.23073803	9.587973756
ENSG00000029993	25.77805563	23.67153172	19.51149739	21.53297677
ENSG00000030066	19.36083761	18.52955	19.68919336	19.09978278
ENSG00000030110	12.25680247	14.32085813	14.5752374	16.64481543
ENSG00000030419	1.107518263	2.446239518	0.051245558	0.062667367
ENSG00000030582	100.2016403	113.4379993	37.97563187	57.37705269
ENSG00000031003	9.875769321	10.6573206	5.389816256	4.824269309
ENSG00000031081	0.387809138	0.71213778	0	0
ENSG00000031691	10.65720994	13.92218927	6.840705317	5.914921098
ENSG00000031698	31.61532107	32.57955845	77.75164097	91.32742567
ENSG00000031823	10.66830903	10.52650858	14.39000037	14.02126773
ENSG00000032219	8.234846229	9.093966801	1.326100687	1.160966279
ENSG00000032389	9.405207648	9.332562608	10.70933656	12.19549883
ENSG00000032444	6.654244117	6.864335176	6.961492905	7.838019741
ENSG00000032742	1.012377944	1.619026168	1.652537157	1.563286103
ENSG00000033011	5.483893779	5.482180594	7.338327376	7.863426658
ENSG00000033030	10.12107892	10.91988116	4.771026565	4.157610559
ENSG00000033050	44.46730477	47.06237341	83.46822966	83.85674544
ENSG00000033100	18.41236628	19.73118609	12.90291238	13.13376875
ENSG00000033122	0.378772963	0.201392507	0.282543074	0.204645279
ENSG00000033170	4.426789215	4.041486122	0.964273125	0.790986321
ENSG00000033178	3.907557003	4.152660348	9.003761991	7.673413628
ENSG00000033327	17.96489318	24.12282164	8.476292231	11.63739601
ENSG00000033627	5.589188131	8.262913892	17.15979131	15.25122104
ENSG00000033800	6.69517064	6.579998192	3.515741997	3.151385716
ENSG00000033867	4.522509499	6.65172573	0.867550625	0.674401733
ENSG00000034053	0.860926124	2.223721791	10.29124792	11.49166863
ENSG00000034152	14.50197048	19.27099973	4.858127628	7.704955312
ENSG00000034510	409.0432519	569.7233512	627.4985467	918.3213542
ENSG00000034533	1.911456583	1.646116441	1.66557782	1.749905236
ENSG00000034677	3.59468105	3.342978912	3.5463383	2.778200862
ENSG00000034693	9.417374194	11.91288873	9.117926954	9.948220239
ENSG00000034713	11.45496673	12.90096705	21.12870893	20.34032454
ENSG00000034971	0	0	0.119760501	0
ENSG00000035115	2.403860905	1.733434501	0.623593949	0.30603249
ENSG00000035141	37.08777377	34.05724565	39.12663086	38.63939986
ENSG00000035403	10.72602762	15.2261741	33.52173377	34.67741813
ENSG00000035499	7.07569286	7.616211282	12.2614489	9.856975462
ENSG00000035664	0.033419051	0.063758686	0.276482056	0.404701985
ENSG00000035681	16.08568141	17.96300099	9.604539661	8.664148203
ENSG00000035687	21.93844544	25.73347189	13.65362817	13.12462229
ENSG00000035720	0.54972824	1.31100187	0.492700491	0.969080872
ENSG00000035862	5.733695797	5.469528659	0	0
ENSG00000035928	24.27308543	29.41210138	11.58624423	11.51980381
ENSG00000036054	8.502970484	10.04245697	8.750853245	8.891869768
ENSG00000036257	6.887753209	6.623220189	4.88493768	4.818486975
ENSG00000036448	0.180362551	0.208921199	0.124347759	0.217232676
ENSG00000036530	0	0.027840566	0	0
ENSG00000036549	4.676260101	4.557157765	4.310224711	4.296301878
ENSG00000036565	0.023268548	0.044393004	0	0
ENSG00000036672	0.020048485	0.114748775	4.796258967	5.454991086
ENSG00000037042	1.476948437	1.314974603	0.226279086	0.176090123
ENSG00000037241	24.85536731	30.19696832	44.9957128	48.2250941
ENSG00000037280	0.041111624	0.039217498	0.226749435	0.110285093
ENSG00000037474	69.77999278	67.24282405	67.14467335	58.00420178
ENSG00000037637	2.734261622	3.071982075	5.047847139	6.04641425
ENSG00000037749	3.550347337	3.785216959	3.311626527	3.157716295
ENSG00000037757	3.5012567	3.54084307	7.895018719	7.788319416
ENSG00000037897	4.929097051	4.470211259	5.911090019	7.422793282
ENSG00000037965	0.626119803	0.78104897	0.365256849	1.25509657
ENSG00000038002	7.618514137	7.072842834	5.158655608	6.412708583
ENSG00000038210	11.51385611	13.90084169	6.361050266	7.248943927
ENSG00000038219	10.13629899	9.888177872	1.874618073	1.802647694
ENSG00000038274	14.24818148	16.72439463	11.56381416	13.05862211
ENSG00000038358	16.74280041	16.37913449	24.65086484	22.86358955
ENSG00000038382	0	0	0.469538154	0.247049412
ENSG00000038427	0.00613445	0	0.008458575	0.014105257
ENSG00000038532	2.29892205	3.36307382	4.815617902	4.497910665
ENSG00000038945	0	0	0.120438868	0.080336047
ENSG00000039068	0	0	0.010154535	0
ENSG00000039123	17.5929751	15.81927641	23.75294698	24.80573912
ENSG00000039319	2.365591752	3.05928652	1.948341703	1.831361866
ENSG00000039523	1.960484982	3.430776359	2.917638292	4.165869954
ENSG00000039560	0	0	12.84356204	11.67486452
ENSG00000039600	0	0	0.018071035	0.020089798
ENSG00000039650	3.390559891	3.342159052	10.65927969	12.52571703
ENSG00000039987	0.034383985	0.03279982	0	0.026353624
ENSG00000040199	0.83020273	0.868369525	0.863573581	0.641890997
ENSG00000040275	12.43666642	10.5919181	8.009625944	6.904561196
ENSG00000040341	4.206233593	4.292154265	2.948709707	2.658142841
ENSG00000040487	5.554997726	4.846704604	25.89781825	27.02557264
ENSG00000040531	2.543585125	2.477477165	5.796207366	5.417647399
ENSG00000040608	2.479539431	3.249038775	0.338137803	0.27149205
ENSG00000040633	7.976689109	10.50940176	23.91331686	25.95832902
ENSG00000040933	4.560384901	6.726144452	2.364003001	2.141604155
ENSG00000041353	0.097933287	0.373684925	0.185675508	0.15950467
ENSG00000041357	46.28329109	49.44800722	43.91436638	47.39482283
ENSG00000041515	0.019758937	0.009424294	1.042117284	0.908654866
ENSG00000041802	14.31358613	12.77146566	16.15632671	15.31260415
ENSG00000041880	9.197434093	9.455421886	2.763479701	2.762594231
ENSG00000041982	0.047208398	0.063046728	0	0
ENSG00000041988	2.41302617	2.088717026	4.266872253	4.281169503
ENSG00000042062	0.151406263	0.028886112	13.29856759	7.067165671
ENSG00000042088	9.584534378	10.34156676	5.378981272	6.237441898
ENSG00000042286	0.389787833	0.45633588	10.1751822	8.826796059
ENSG00000042317	0.913507223	0.644092624	0.173423558	0.284122132
ENSG00000042429	0.540492112	0.56392673	0.494902795	0.427206114
ENSG00000042445	6.019901695	5.959248199	6.374256415	7.817610062
ENSG00000042493	111.2908691	147.3437365	15.10971433	26.64087538
ENSG00000042753	80.40840126	82.35722977	90.25858408	123.0535143
ENSG00000042781	0.004436751	0.004232338	0.003058839	0.013602202
ENSG00000042980	0.574037151	0.612557948	0	0
ENSG00000043093	6.208099575	7.541876447	4.40682554	4.49293573
ENSG00000043143	7.175603775	6.730774122	2.895859118	4.631364574
ENSG00000043355	15.99709179	16.43996345	4.453254438	5.18247597
ENSG00000043462	8.979944364	13.52623102	0.917835951	1.126257261
ENSG00000043514	11.92340529	12.18882204	21.6462159	23.48829325
ENSG00000043591	1.913354863	1.521001118	0	0
ENSG00000044090	5.67412728	4.533718406	8.782330359	8.846557543
ENSG00000044115	4.049280785	5.258409198	25.70073241	27.89267555
ENSG00000044446	8.978092939	9.756357141	3.06363186	2.703077982
ENSG00000044459	1.052552697	0.972681864	0	0
ENSG00000044574	85.0667878	108.5742362	389.0913113	298.2332261
ENSG00000046604	0.55852034	0.85526458	16.9123255	15.7600376
ENSG00000046647	8.820258077	5.764405993	5.434058633	5.638370882
ENSG00000046651	10.11475515	8.339867926	6.658117714	5.676148688
ENSG00000046653	1.699362558	0.703482448	0.287372445	0.147450267
ENSG00000046774	0	0	68.36378737	68.71600882
ENSG00000046889	0	0	0.005201904	0
ENSG00000047056	4.246592338	3.866806505	4.89065277	4.61097094
ENSG00000047188	4.777797104	4.132395224	4.030470687	3.58458016
ENSG00000047230	0	0	6.135851033	6.758025745
ENSG00000047249	10.02746431	7.945650074	10.33907818	10.17890861
ENSG00000047315	24.69920319	31.04730579	38.07479799	31.90570411
ENSG00000047346	2.415153193	3.080667717	0.267944632	0.276600475
ENSG00000047365	0.307463872	0.321231324	0.010094072	0.005610854
ENSG00000047410	13.42968286	13.82991265	13.38801189	11.94190461
ENSG00000047457	0.074819098	0.059476647	0	0
ENSG00000047578	2.371208713	2.315183208	1.429637923	1.553710974
ENSG00000047579	11.56626776	11.88647423	18.90779735	18.16405395
ENSG00000047597	17.58084976	19.95497955	17.68721817	19.85062676
ENSG00000047617	0	0	0.010027908	0
ENSG00000047621	4.605184437	5.974494854	4.432247888	4.348524027
ENSG00000047634	0	0	0	0
ENSG00000047644	0.869643184	1.244364496	2.116094321	1.67614827
ENSG00000047648	0	0	13.41995396	12.01843566
ENSG00000047662	0.357215436	0.117954532	0.151554364	0.094772757
ENSG00000047849	12.80405474	13.80551734	23.67020063	26.70178168
ENSG00000047932	16.06108025	18.79038471	9.487293379	8.618523343
ENSG00000047936	0.01158096	0.011047394	0	0
ENSG00000048028	8.272357465	7.390437782	4.178712767	4.133422368
ENSG00000048052	1.638256801	0.943855901	0.037276141	0.0580165
ENSG00000048140	2.51220008	2.862433689	25.54687838	26.87645151
ENSG00000048162	10.07710256	10.97741901	18.69463725	19.44300759
ENSG00000048342	0.167462573	0.05705254	0.214414755	0.27503953
ENSG00000048392	7.445012757	8.713247357	4.624071029	4.185409588
ENSG00000048405	8.606430693	10.32231229	9.062741036	7.451047024
ENSG00000048471	1.99708319	1.897390332	2.365079096	2.456471249
ENSG00000048540	0.00886054	0	0	0
ENSG00000048544	40.96256993	38.08814588	56.68992451	66.55906226
ENSG00000048545	0	0	0.107175673	0
ENSG00000048649	5.814860475	7.008129575	2.430875675	1.962588194
ENSG00000048707	2.517251818	2.58765566	4.504715622	4.72586035
ENSG00000048740	19.43152516	23.29725887	4.800441247	4.674638009
ENSG00000048828	15.7990019	17.11912938	17.62278103	16.82310872
ENSG00000048991	12.56763812	12.90067006	9.816100185	9.420576351
ENSG00000049089	0.745198942	0.689957765	0.543985606	0.823139666
ENSG00000049130	0	0.014368928	0	0
ENSG00000049167	2.23367502	2.023330016	2.458771792	2.589582009
ENSG00000049192	0.074338761	0.060783231	0.19036286	0.179070521
ENSG00000049239	6.159038191	6.6574028	1.157453573	1.384010561
ENSG00000049245	13.41625712	16.98032422	24.72620435	29.66123287
ENSG00000049246	2.505067946	3.311222626	3.694235871	3.736702428
ENSG00000049247	0.05079845	0	0	0
ENSG00000049249	0.057482245	0.16450164	1.446499151	0.89216029
ENSG00000049283	0	0.093481607	0.027024801	0.015021906
ENSG00000049323	0	0	8.31021288	9.485945395
ENSG00000049449	7.0013693	10.3905744	0.607712024	0.791418476
ENSG00000049540	0.041721197	0.026532658	0	0
ENSG00000049541	61.06483728	63.07952795	65.10758524	72.00246299
ENSG00000049618	5.533552929	5.901132691	5.659303109	4.832316337
ENSG00000049656	47.10647866	46.22004371	43.67856526	42.52814149
ENSG00000049759	0.541816519	0.565308561	2.443611989	2.681988033
ENSG00000049768	0.20622597	0.098362286	0.308054142	0.184405675
ENSG00000049769	1.308123993	1.414235805	0.586210865	0.51801638
ENSG00000049860	12.26353981	15.552358	20.2768568	24.77147029
ENSG00000049883	1.351746122	1.081719925	2.122746234	1.680697742
ENSG00000050130	7.968595182	6.623844481	5.133320518	5.578535109
ENSG00000050165	0	0	0.012398609	0
ENSG00000050327	0	0	0	0
ENSG00000050344	9.057319379	8.435767879	5.476773992	5.924485686
ENSG00000050393	12.72248309	11.53452215	13.48314023	14.35618557
ENSG00000050405	2.117154265	4.107916544	6.344941498	5.40898014
ENSG00000050426	18.49162949	15.98505101	13.61181239	14.034196
ENSG00000050438	0.202402722	0.313750892	0	0
ENSG00000050555	0	0	0.024779258	0.064277301
ENSG00000050628	0.009425052	0.017981627	3.625847496	3.611917998
ENSG00000050748	5.953578326	6.192935666	5.77164037	6.642225639
ENSG00000050767	16.1358882	10.45525819	0.034983024	0.058336605
ENSG00000050820	0.148692564	0.160754141	5.002656326	5.23481517
ENSG00000051009	13.02458955	9.730700997	7.708128248	6.404832064
ENSG00000051108	14.10146246	12.72783177	10.46423351	10.05056156
ENSG00000051128	8.53436225	8.267970061	0.421585312	0.57056905
ENSG00000051180	15.20316221	14.58818837	25.10218047	29.34866222
ENSG00000051341	7.752659469	5.641241045	2.055230346	1.453979895
ENSG00000051382	12.40109878	12.84688309	15.29360671	16.06049598
ENSG00000051523	54.25737489	55.79064721	92.507986	136.5552942
ENSG00000051596	5.375014434	6.610289357	23.25150305	26.0307405
ENSG00000051620	3.970931897	4.114819136	4.215555766	5.528168845
ENSG00000051825	9.262232618	8.860764422	3.122835847	2.815254519
ENSG00000052126	0.905598261	1.27853479	1.358582657	1.321559321
ENSG00000052344	0.241807372	0.115333321	0.270903426	1.019333658
ENSG00000052723	14.69511072	15.94702318	12.71731459	12.82476259
ENSG00000052749	14.51797541	13.96102476	17.47374376	17.11202073
ENSG00000052795	0.937593178	1.469364333	2.966546295	2.868058973
ENSG00000052802	14.40831635	19.59639537	7.461012968	9.186643657
ENSG00000052841	6.942024143	6.814467818	5.881122575	5.957226876
ENSG00000052850	0.015822613	0.030187243	0.654517174	0.642744263
ENSG00000053108	0	0.025776158	0.279438205	0.103551662
ENSG00000053254	8.740943094	11.95669828	0.22172192	0.265451911
ENSG00000053371	11.0851573	9.356180889	33.56345203	50.82073675
ENSG00000053372	26.59763274	26.11030719	81.52859507	95.0841739
ENSG00000053438	0.561172082	0.401488005	0.483612664	0.322582986
ENSG00000053501	7.784387057	7.818446279	8.669458249	11.30163941
ENSG00000053524	0.234438995	0.236296486	0.213473326	0.244101595
ENSG00000053702	1.493072098	1.176580914	0.693707256	0.447795362
ENSG00000053747	0	0	0	0
ENSG00000053770	4.069460936	4.368048212	2.343629119	2.311193002
ENSG00000053900	8.35258291	6.080046701	5.591140614	4.205861138
ENSG00000053918	0	0.021855534	0.031591318	0
ENSG00000054116	12.97503599	15.40388168	29.96622848	28.7863167
ENSG00000054118	41.66716036	49.40483971	49.00356446	45.76142082
ENSG00000054148	49.04568277	45.92459068	45.13678196	52.21225091
ENSG00000054179	0.138215	0.164808818	0.02382247	0.238353665
ENSG00000054219	0.020681979	0.049322757	0.128329407	0.12681371
ENSG00000054267	3.935648096	4.96134823	2.220539014	1.681419753
ENSG00000054277	0.370052392	0.17650153	0.601368554	0.32414498
ENSG00000054282	3.795108093	4.468245155	2.592898112	3.459069121
ENSG00000054356	0	0	0.17463563	0.227908921
ENSG00000054392	0.136997476	0.091479938	0.009445048	0.031500537
ENSG00000054523	1.827815375	2.772132689	3.412329473	3.372463733
ENSG00000054598	1.552639223	1.923225718	0	0
ENSG00000054611	4.707338951	5.274248086	4.378327882	4.893682022
ENSG00000054654	0.020298979	0.0055325	0.035986553	0.017780758
ENSG00000054690	0.227092599	0.256746451	0.829214425	0.599523626
ENSG00000054793	0.021878087	0.041740206	0.165918044	0.075458122
ENSG00000054938	0.116082965	0	0	0
ENSG00000054965	4.94870422	6.481339254	2.282483763	2.758499674
ENSG00000054967	4.864164508	4.447867273	4.107555976	4.367881808
ENSG00000054983	0	0	2.894979808	3.381859196
ENSG00000055044	61.88516922	68.3467915	46.10702155	41.61918623
ENSG00000055070	23.09478167	24.59032978	34.50049141	37.0178757
ENSG00000055118	41.37988828	42.42689369	171.0650481	198.2553666
ENSG00000055130	36.59202195	49.60730569	55.72373761	44.65343774
ENSG00000055147	1.4183039	1.830473587	4.045508999	3.836681643
ENSG00000055163	4.711496221	6.585808353	0.011854954	0.013179302
ENSG00000055208	12.26123692	13.51750122	10.05317699	11.0501012
ENSG00000055211	8.822795896	10.61689904	7.589448845	9.709083014
ENSG00000055332	7.885555856	9.055751815	4.170748833	4.435643558
ENSG00000055483	12.21605083	9.501136473	12.31398287	10.38235757
ENSG00000055609	10.2043817	10.81294319	4.998880069	4.198323318
ENSG00000055732	0	0	0	0
ENSG00000055813	0	0	0	0.017511725
ENSG00000055917	27.27575375	28.96675352	13.28559808	12.91105503
ENSG00000055950	8.759341776	10.76048907	7.899818956	9.465398572
ENSG00000055955	0.016656907	0.031778954	0	0
ENSG00000055957	0.020022012	0.038199086	0	0
ENSG00000056050	9.186701561	10.15350863	17.38466287	22.38600875
ENSG00000056097	52.93772877	53.59102325	22.39503299	18.04892653
ENSG00000056277	4.221127558	5.375107665	1.2182155	1.294114209
ENSG00000056291	0	0	0.132947356	0.059119702
ENSG00000056487	0	0	0.054514655	0
ENSG00000056558	0.239829493	0.201864608	0.165346187	0.086502328
ENSG00000056586	3.491048117	3.954149701	3.504317265	3.267634792
ENSG00000056736	1.018209614	0.942730311	0.86715985	0.986985721
ENSG00000056972	4.317837232	4.993010539	2.517405759	3.341332261
ENSG00000056998	0	0	3.285900011	2.734951044
ENSG00000057019	1.759237642	1.401053302	1.435421069	1.107146736
ENSG00000057252	9.026569093	11.93107149	5.909808888	5.076825313
ENSG00000057294	0	0	1.994931422	1.841558161
ENSG00000057468	0	0.026573277	0	0.085403171
ENSG00000057608	70.20328139	79.72991311	129.5550721	150.3043817
ENSG00000057657	0.114278566	0.122640118	0.433330311	0.525533218
ENSG00000057663	12.63547509	15.65395266	12.97968432	14.18271638
ENSG00000057704	0.139647005	0.213140933	0.009627715	0
ENSG00000057757	23.93115903	22.94769037	78.19049993	82.84226715
ENSG00000057935	4.29962305	4.511680347	2.335867451	2.458404532
ENSG00000058056	4.872389897	4.473094886	1.151932131	1.27235546
ENSG00000058063	9.616418342	12.11789993	8.710229048	7.825478785
ENSG00000058091	3.258311039	3.717143526	0.036675669	0.101932011
ENSG00000058262	47.51415759	53.21489727	70.06935906	66.02018743
ENSG00000058272	8.331814277	9.586014602	5.420379037	5.25274677
ENSG00000058335	1.264502294	2.080332466	0.018951927	0.049161227
ENSG00000058404	0.089207034	0.117008403	0.076877758	0.025639792
ENSG00000058453	0.461515169	0.479385398	0.806064719	0.762481549
ENSG00000058600	9.36841096	8.488571296	14.59694709	12.28094984
ENSG00000058668	9.265530655	15.59707866	4.852265303	4.433101915
ENSG00000058673	0.037517536	0.00894725	0.00646645	0.021566502
ENSG00000058729	6.895432551	6.972089987	7.307605338	7.059351272
ENSG00000058799	7.453785077	7.779579866	9.975472592	9.510394192
ENSG00000058804	21.19028401	22.41116209	28.27796733	28.25932707
ENSG00000058866	1.350860254	1.027735661	0.034281962	0.03811169
ENSG00000059122	3.68502056	3.979129704	7.189595299	8.191547724
ENSG00000059145	1.748215028	1.320238712	2.845790133	2.903160785
ENSG00000059377	10.96809089	12.27575238	0.650150943	0.578224816
ENSG00000059378	5.45735385	4.915933693	6.626747734	7.855216502
ENSG00000059573	51.72284408	63.07478549	25.69941581	23.57101432
ENSG00000059588	24.75718843	17.85532736	4.301529471	3.115996945
ENSG00000059691	1.67148806	1.587096165	3.190379211	3.511198419
ENSG00000059728	14.59748767	14.81318579	4.997422238	3.94169049
ENSG00000059758	7.337322824	10.67123883	4.301715071	4.707714446
ENSG00000059769	1.372088525	1.610920163	5.603006164	4.449237689
ENSG00000059804	9.867617447	27.0271156	24.07547748	22.10038264
ENSG00000059915	0.172256277	0.054773319	0.168241963	0.110021598
ENSG00000060069	11.26360914	10.85000352	6.30206326	6.620513683
ENSG00000060138	16.64268727	15.87591288	22.64932228	24.45063515
ENSG00000060140	0.239141418	0.456247029	0.329743611	0.224021197
ENSG00000060237	8.901733707	12.0730591	10.50647334	9.773112135
ENSG00000060339	28.9202056	29.37825583	21.31537782	16.79130782
ENSG00000060491	13.0026746	16.22435912	19.07616427	22.09702603
ENSG00000060558	14.93701882	9.499219517	0.096019231	0.346923825
ENSG00000060566	0	0	0.163955167	0.104154875
ENSG00000060642	3.066742373	4.285526336	3.672224535	4.556683394
ENSG00000060656	0.040847062	0.038965126	0.64770949	0.907910346
ENSG00000060688	18.2382011	17.2861052	38.19070889	37.67775098
ENSG00000060749	6.631171892	7.767048431	6.768323771	6.35969944
ENSG00000060762	68.32329079	60.90901118	51.20206849	48.80316129
ENSG00000060971	4.417127524	5.276182925	6.125928284	7.556065357
ENSG00000060982	31.24613299	42.82294362	13.99383658	15.33208853
ENSG00000061273	4.572827543	4.816717002	7.170868095	9.250265334
ENSG00000061337	0	0.030420022	0	0
ENSG00000061656	2.193268429	2.092218519	1.68012221	1.836682876
ENSG00000061676	0	0	5.15834324	4.895461816
ENSG00000061794	117.0465591	114.5044534	57.27300882	60.67608298
ENSG00000061936	11.59979627	11.3986043	10.96768958	10.49716966
ENSG00000061938	5.476357983	4.640183018	4.774995464	5.215834035
ENSG00000061987	3.056528835	2.704344546	2.401033897	1.685160709
ENSG00000062194	15.15396563	16.45384321	15.91374098	16.99117326
ENSG00000062282	2.762201859	3.008222734	1.087067054	1.561354703
ENSG00000062370	0	0	0.195606744	0.181215408
ENSG00000062485	58.74905	63.70170781	53.75971173	60.32085175
ENSG00000062524	2.737221344	2.113755736	3.037378529	3.636437643
ENSG00000062582	0.24372758	0.332140543	0.120024038	0.026686448
ENSG00000062598	8.135528039	9.18130494	3.5934957	3.455935474
ENSG00000062650	27.33149889	30.31630595	11.3300549	9.94251278
ENSG00000062716	11.77373066	13.91675117	14.58373287	14.60977692
ENSG00000062725	3.030825011	4.306022544	2.184816677	2.365341815
ENSG00000062822	17.45438084	13.23798845	53.15706543	59.71260306
ENSG00000063015	0.160082153	0	0.012262867	0
ENSG00000063046	128.4319372	130.6626033	99.23054365	122.6374593
ENSG00000063127	1.51675505	1.278072009	0.296281623	0.251878843
ENSG00000063169	2.945004098	2.878685576	2.205845811	3.111777777
ENSG00000063176	10.31076654	10.45677258	2.954077416	3.388526069
ENSG00000063177	586.5823008	614.4464861	228.9468885	337.1441835
ENSG00000063180	0.438457946	0.125477095	2.478753796	2.184366157
ENSG00000063241	9.122770075	8.899347174	32.18760445	38.45683658
ENSG00000063244	63.21066534	69.3252054	133.1925218	128.1944657
ENSG00000063245	2.773403312	3.458526526	11.97093433	14.5432689
ENSG00000063322	6.856121736	7.717032179	15.11277595	16.81924699
ENSG00000063438	45.02788359	42.96462863	0.506502068	0.762889016
ENSG00000063587	3.252879581	3.220306399	5.702933562	4.506557113
ENSG00000063601	3.29502221	3.431453573	7.479727998	5.635440931
ENSG00000063660	0.097737901	0	0.356170782	0.36385473
ENSG00000063761	1.488670691	1.338469541	2.536351503	2.872153444
ENSG00000063854	2.67991367	2.658119372	2.834415377	2.952655612
ENSG00000063978	15.19253766	18.44401103	10.60364337	10.9633178
ENSG00000064012	11.76974765	12.64140295	4.052891793	3.205944
ENSG00000064102	38.07833579	46.36494307	21.09570488	21.15924191
ENSG00000064115	47.66623157	44.73348787	9.857177905	10.7789982
ENSG00000064199	0	0.01667403	0.216914914	0.321529401
ENSG00000064201	7.123930147	5.674533165	2.381317427	3.36432878
ENSG00000064205	0.018265413	0	0.012592765	0
ENSG00000064218	0.152459194	0.07271749	0	0
ENSG00000064225	10.63459247	9.385505751	0.019950561	0
ENSG00000064270	0.037124602	0.011804723	0.008531633	0.009484724
ENSG00000064300	0	0.020912849	0.136029172	0.1008169
ENSG00000064309	0.54073033	0.442129197	0.059174116	0.059206151
ENSG00000064313	5.502992118	6.482280483	10.09801266	8.222523874
ENSG00000064393	6.101958481	9.24682764	5.074328327	4.002260288
ENSG00000064419	44.20586269	50.92967503	58.17716587	56.08658722
ENSG00000064489	0.047115496	0.044944756	0	0
ENSG00000064490	19.19195067	19.76402099	39.4941712	46.13490881
ENSG00000064545	14.75201848	13.25234691	23.78218707	27.65038928
ENSG00000064547	5.190135582	4.339416188	2.525821309	2.199590186
ENSG00000064601	17.05875445	22.74933009	9.008086932	10.35972837
ENSG00000064607	30.97489471	25.51994877	23.9624421	16.23888645
ENSG00000064651	1.996373364	2.612439228	2.446869655	1.961694173
ENSG00000064652	0.512563514	1.002344021	3.162731462	2.946409389
ENSG00000064655	0	0	0	0.077094183
ENSG00000064666	30.95068023	39.42975697	64.89281899	74.17002955
ENSG00000064687	2.631428916	1.887830157	13.63642634	10.47600489
ENSG00000064703	6.877539591	6.502996182	9.191404575	8.538337713
ENSG00000064726	23.78705346	24.35652166	34.78512558	35.96141306
ENSG00000064763	15.35109253	26.51286254	1.147612583	0.850543608
ENSG00000064787	0.044456401	0.010602043	0.628318364	1.039245791
ENSG00000064886	0	0.0526788	0.171326574	0.105814399
ENSG00000064932	4.33892054	5.815577385	12.4104892	12.43930822
ENSG00000064933	7.698566619	7.088987533	2.46385029	2.431905449
ENSG00000064961	6.769838427	5.310356342	20.68593298	22.18324663
ENSG00000064989	0.04442384	0.056502815	0.010209076	0
ENSG00000064995	18.71424539	17.57738203	31.87836943	31.51166193
ENSG00000064999	6.323091512	7.466075366	6.219699868	6.235414409
ENSG00000065000	13.80408452	12.33058152	31.43156196	29.27579682
ENSG00000065029	5.387239585	4.014071831	4.250007182	4.005797416
ENSG00000065054	1.537690542	2.51808376	9.488194386	12.96420131
ENSG00000065057	7.675269492	7.071641196	7.588897687	9.527127861
ENSG00000065060	7.759196614	9.994497116	9.863228542	8.712942149
ENSG00000065135	4.40269122	4.793893942	6.121496275	6.525637918
ENSG00000065150	46.33198396	47.11391788	32.49406041	33.54273773
ENSG00000065154	9.371909174	10.45148645	71.99994794	75.43289247
ENSG00000065183	6.676295659	6.841707275	12.09317356	10.46484323
ENSG00000065243	7.677305178	7.789179703	3.819677578	3.205008753
ENSG00000065268	20.92115947	19.66269194	55.83204588	75.38241121
ENSG00000065308	9.166487626	11.03071052	6.346912159	5.673018115
ENSG00000065320	0.541632603	1.142130534	0	0
ENSG00000065328	10.27570492	9.26124027	19.03358103	16.90232722
ENSG00000065357	2.992588152	2.676291922	0.62632456	0.587070508
ENSG00000065361	0.021016406	0.040096246	0.789671669	1.473885316
ENSG00000065413	3.174356593	4.136674498	0.005377159	0
ENSG00000065427	64.65960358	47.86701646	107.0560922	126.9065275
ENSG00000065457	5.556960879	5.997409801	5.201412674	5.020805953
ENSG00000065485	10.94920881	12.31834273	7.657688525	8.184389289
ENSG00000065491	3.258672138	5.114043342	9.946789376	11.40038587
ENSG00000065518	31.6431316	34.18237845	40.70953607	50.8683257
ENSG00000065526	11.57952461	10.5302818	16.80172763	15.38461287
ENSG00000065534	0.061564504	0.093964892	0.048103828	0.034603175
ENSG00000065548	49.52224652	55.0168542	57.60623821	54.15641884
ENSG00000065559	5.206592188	6.424826908	3.413955012	3.600078442
ENSG00000065600	9.054291998	10.27521335	7.361633624	7.920792386
ENSG00000065609	0.068395748	0.052195654	0	0
ENSG00000065613	13.83982553	17.62105545	9.022457136	8.272658348
ENSG00000065615	4.74021504	6.10715968	3.990675332	4.175940267
ENSG00000065621	0.183408978	0.148714999	0.240251323	0.23897565
ENSG00000065665	1.788933051	1.551374531	1.217330631	0.854729588
ENSG00000065675	2.788765523	3.555819032	10.45092104	12.46493619
ENSG00000065717	0	0	2.609640045	3.073858499
ENSG00000065802	9.601400615	8.456298213	5.789959616	4.780526038
ENSG00000065809	27.44047731	17.27358431	0.491501772	0.695429295
ENSG00000065833	13.03570201	17.50698907	4.912276625	3.806179398
ENSG00000065882	22.47303288	23.33060785	5.423813477	5.697739856
ENSG00000065883	10.55535529	11.99529237	6.278784253	5.612302724
ENSG00000065911	83.2271059	98.24723387	20.50462085	23.61140758
ENSG00000065923	0.625697362	0.700673201	0.01250365	0.006950233
ENSG00000065970	5.144359665	6.203104463	4.792013114	4.673883847
ENSG00000065978	836.686239	902.5535992	873.4964076	1003.341451
ENSG00000065989	14.33284455	19.35303879	7.833491857	9.065329398
ENSG00000066027	11.20303037	14.54413478	21.90850079	30.24441093
ENSG00000066032	0	0	0.474492377	0.499736058
ENSG00000066044	23.12178148	27.21734916	28.2318256	33.9624819
ENSG00000066056	0.217460469	0.583429126	0.112443195	0.072919304
ENSG00000066084	7.419951747	11.25793911	7.343392947	6.070647945
ENSG00000066117	22.88671937	26.93547276	25.52459806	24.35721375
ENSG00000066135	12.77097781	14.73320732	7.77386786	6.619926379
ENSG00000066136	8.561238225	9.239495246	9.148193445	9.515134868
ENSG00000066185	0.373038822	0.514008296	0	0
ENSG00000066230	4.805628275	3.960516392	0.405692463	0.451013439
ENSG00000066248	0	0	0.026816829	0
ENSG00000066279	11.22902103	8.910521813	7.001891646	5.151143226
ENSG00000066294	3.194868473	5.392035242	1.274145624	1.567173558
ENSG00000066322	30.15731939	38.14947459	43.40930034	45.83878071
ENSG00000066336	49.73340108	60.94897749	23.10107136	39.43261284
ENSG00000066379	2.229902542	2.552597758	2.784341963	2.981447481
ENSG00000066422	5.680117447	5.699287173	4.685734578	4.193680317
ENSG00000066427	1.261371154	1.310964681	0.309152336	0.331325662
ENSG00000066455	8.918527365	9.613881085	6.320046966	6.581655611
ENSG00000066468	0.012153356	0	0	0.009314946
ENSG00000066557	15.04766689	15.528008	9.28688911	7.302000706
ENSG00000066583	6.424877965	6.755173654	42.61390381	37.74137799
ENSG00000066629	0	0	0.035242478	0.007835902
ENSG00000066651	9.842076917	10.45331483	5.899373351	5.65111828
ENSG00000066654	16.74161081	15.71461793	19.64761925	20.91129004
ENSG00000066697	1.678082208	2.161037266	6.228107498	6.9024297
ENSG00000066739	4.549616832	3.635266776	1.315781187	1.113593082
ENSG00000066777	6.928887251	9.973849685	4.204902722	3.644313911
ENSG00000066827	0.531568678	0.711859285	0.852772142	0.940202546
ENSG00000066855	5.22805926	6.243359649	10.51507032	10.31890406
ENSG00000066923	0.328600808	0.515694339	0.248471994	0.259980665
ENSG00000066926	5.796849265	7.470043517	39.03983502	43.29195171
ENSG00000066933	2.23261106	2.969649354	0.721612752	0.850428438
ENSG00000067057	15.82179486	23.94036888	28.09375567	31.75127768
ENSG00000067064	18.3531728	18.23304434	20.72759296	20.16759349
ENSG00000067066	3.583537153	4.326347729	1.829342131	1.901069977
ENSG00000067082	3.868021859	5.612471825	8.562173544	9.052965634
ENSG00000067113	0.902579601	1.463691968	0.031113374	0.276713051
ENSG00000067141	1.591618008	2.117049169	0.085003103	0.146043946
ENSG00000067167	34.93276311	42.90180935	39.65978011	39.46907093
ENSG00000067177	1.432756279	1.17540092	3.012754577	2.350012822
ENSG00000067182	23.35267526	28.47437139	9.146353185	9.610959364
ENSG00000067191	1.090118694	0.905319419	0.583566553	0.678247326
ENSG00000067208	2.044741954	2.611200171	1.728032897	1.651451307
ENSG00000067221	0.434853378	0.439707596	1.457037443	1.679799789
ENSG00000067225	122.7397053	148.4241337	88.68964801	99.24012843
ENSG00000067248	10.3971679	9.258154521	11.63332613	10.9001795
ENSG00000067334	9.304912655	9.580304393	13.77287574	13.90182226
ENSG00000067365	3.218580922	3.101836141	2.021411876	1.588267205
ENSG00000067369	3.284553239	4.856832529	3.630888385	3.043481455
ENSG00000067445	0	0	0.597732579	0.550294745
ENSG00000067533	2.989195249	3.225799678	10.3758505	10.4823102
ENSG00000067560	231.5022293	241.7098514	169.6624108	221.4561769
ENSG00000067596	7.893020765	8.984858717	7.693907313	8.515931902
ENSG00000067601	2.145755277	2.210645983	6.035759789	3.947076728
ENSG00000067606	0.274036216	0.352336045	0.197143727	0.200903242
ENSG00000067704	33.68336053	32.77743896	54.0651091	57.20844678
ENSG00000067798	14.20211793	9.143394641	0	0
ENSG00000067829	19.72294221	17.40877308	23.4553388	25.94727179
ENSG00000067836	7.534321813	7.493534336	6.352501172	6.626687782
ENSG00000067840	0.75449916	1.139584072	0.202290688	0.080317541
ENSG00000067842	0.700403687	0.817888371	0	0.0185112
ENSG00000067900	5.485162953	7.317615349	4.543622138	4.266853993
ENSG00000067955	29.65829788	34.68169877	27.20748158	28.52429704
ENSG00000067992	2.396876321	2.930514829	0.232744202	0.310493605
ENSG00000068001	1.361197275	1.546722602	2.497941873	2.823021067
ENSG00000068024	4.634754351	4.979551491	1.238725651	1.309294876
ENSG00000068028	14.32756279	15.83539331	14.95307246	15.58218299
ENSG00000068078	0.47052143	0.161583557	19.26892332	17.94501881
ENSG00000068079	2.351739083	3.211123991	7.598160385	12.54675598
ENSG00000068097	3.364092907	3.102129896	3.453201059	4.082483839
ENSG00000068120	25.85890556	28.15454551	41.19410752	47.69841217
ENSG00000068137	5.190199147	5.095629253	14.36540053	15.72338518
ENSG00000068305	16.92162752	20.691339	5.235349766	5.316726602
ENSG00000068308	21.35193764	25.53876899	55.94919217	60.52990141
ENSG00000068323	10.32367302	13.69808706	16.10950707	18.51154103
ENSG00000068354	4.653489256	4.952873793	4.678720623	5.019756906
ENSG00000068366	28.62006047	43.00858632	3.148450371	3.315380375
ENSG00000068383	14.80327963	14.05099683	3.977407499	3.480939676
ENSG00000068394	13.99692673	16.34131469	30.71415145	35.86658624
ENSG00000068400	16.86342203	14.34842774	9.664038721	7.930310472
ENSG00000068438	13.90676547	16.74120173	35.99236735	38.77489802
ENSG00000068489	15.6093178	16.315354	12.02220781	13.87797337
ENSG00000068615	0.035039485	0.06685024	0.084550729	0.093996114
ENSG00000068650	20.08013194	22.34642925	4.352764004	3.229400285
ENSG00000068654	12.73949145	14.17476284	19.91837761	18.03254562
ENSG00000068697	23.18915302	20.47062724	40.87088657	46.22501471
ENSG00000068724	7.894798433	9.129697032	3.655698348	4.234677321
ENSG00000068745	6.859091405	8.147979187	9.201238277	8.406487384
ENSG00000068784	4.616627567	6.571484575	4.289390301	4.257157616
ENSG00000068796	22.35432925	28.1780272	18.40743864	16.81214367
ENSG00000068831	27.96394549	23.45167723	0.556726886	0.550151391
ENSG00000068878	11.53130269	11.43222818	18.8032816	17.91466394
ENSG00000068885	1.458216408	1.49989577	0.480815462	0.408185496
ENSG00000068903	3.683638493	4.83861638	8.223528761	10.22895757
ENSG00000068912	24.11391833	26.28427244	15.07615835	14.98478036
ENSG00000068971	1.563045431	1.311079536	5.592444703	5.081159793
ENSG00000068976	0.895005253	1.115128031	0.5037106	0.41998608
ENSG00000068985	0	0	16.22349587	29.88500951
ENSG00000069011	3.187280809	4.251663825	52.36277207	57.55694512
ENSG00000069020	0.006199661	0	1.337839051	0.83155336
ENSG00000069188	0	0	0.010808058	0.024030909
ENSG00000069248	11.95609193	15.15940787	21.44808642	21.63058638
ENSG00000069275	77.74858735	103.1091955	80.41315744	88.34171949
ENSG00000069329	15.46090201	15.26575673	14.67418359	17.84666978
ENSG00000069345	22.14775306	26.02792968	20.99074698	23.08786618
ENSG00000069399	1.543461229	2.891159459	0.657814659	0.946389362
ENSG00000069424	47.48443446	43.25761638	2.026344163	2.150316397
ENSG00000069431	0	0	0.054920377	0.103794651
ENSG00000069482	52.97836767	63.1551956	32.7615215	31.32562023
ENSG00000069493	3.13859504	2.083318969	0.297529188	0.290673994
ENSG00000069509	8.779344678	11.72479856	14.84047905	14.25537028
ENSG00000069667	0.069409643	0.071304961	0.044172227	0.020461176
ENSG00000069696	0.431184947	0.235039469	1.953507025	3.210395967
ENSG00000069702	0.073160272	0.049849698	4.669214992	4.638098547
ENSG00000069764	0.407616594	0.077767315	0.056204805	0
ENSG00000069812	0.656227284	0.89886187	0.324817413	0.167655253
ENSG00000069849	38.94114019	41.3117795	78.86691316	101.8449666
ENSG00000069869	0.700077131	0.467475856	2.371908267	2.376258497
ENSG00000069943	6.970728371	7.757829029	2.596261064	2.057253701
ENSG00000069956	24.05530058	31.83234856	18.35194229	21.29720178
ENSG00000069966	3.187241848	4.906391481	0.169755244	0.162508071
ENSG00000069974	37.91781185	46.25097647	23.35524745	21.53533513
ENSG00000069998	18.26604609	18.65526976	5.070320187	6.04642683
ENSG00000070010	7.394209804	7.808564845	38.23355029	37.12478078
ENSG00000070018	3.168502326	4.61773997	2.53034174	2.003512779
ENSG00000070019	0	0	0.030033307	0.033388407
ENSG00000070031	0.2485793	1.422759406	1.199650103	0.76209496
ENSG00000070047	12.8371883	14.29171565	23.09359868	22.15603843
ENSG00000070061	6.904733944	7.662857952	16.24118136	16.15312436
ENSG00000070081	48.52942233	42.89726376	4.107255955	4.108704291
ENSG00000070087	0	0	0.32820992	0.081083359
ENSG00000070159	0.191153627	0.191029827	0.006275594	0.006976657
ENSG00000070182	0.215563284	0.381887425	20.03772072	17.28186521
ENSG00000070190	2.9006384	4.44627956	3.089336412	3.235133322
ENSG00000070214	4.155840716	5.319100356	0.371029289	0.326545043
ENSG00000070269	1.554443887	2.192004216	0.683392534	0.569802088
ENSG00000070366	1.784429118	2.072262421	2.228701056	1.949104436
ENSG00000070367	5.925458405	7.198427172	4.469280955	4.253217126
ENSG00000070371	7.650325411	3.998705732	3.707671423	4.024716842
ENSG00000070388	0.032750189	0	0.609633977	0.351419598
ENSG00000070404	1.364552035	1.075303653	2.863201419	4.251654978
ENSG00000070413	13.09169611	13.67424264	47.45520485	53.4370412
ENSG00000070423	11.63274331	13.43034415	43.79595455	46.15535699
ENSG00000070444	2.29326366	2.127944694	2.694971464	2.468731881
ENSG00000070476	6.170862015	4.931020706	3.31654952	3.0993968
ENSG00000070495	4.35923719	4.28925373	11.82193547	10.9346391
ENSG00000070501	6.115559316	8.116589461	8.29504078	9.493427685
ENSG00000070526	0	0	15.89943957	19.33396014
ENSG00000070540	4.332382083	5.306281994	1.216878638	1.270830309
ENSG00000070610	7.747414055	6.685754694	11.88410408	12.07927652
ENSG00000070614	5.088923565	6.184203152	14.75136369	15.22110535
ENSG00000070669	74.39735723	65.02792923	35.48056061	42.88772783
ENSG00000070718	4.276467017	3.872009346	2.678486736	2.477719346
ENSG00000070731	0.012037579	0.011482975	0.041495477	0.018452418
ENSG00000070748	1.792859519	0.695697986	0	0
ENSG00000070756	619.1313147	705.2281848	592.6098398	660.9689523
ENSG00000070759	3.888971514	6.165576282	2.549011421	2.728813833
ENSG00000070761	11.64544304	11.76666958	13.70696756	14.94460195
ENSG00000070770	20.35686266	25.12525115	25.6530289	29.03383135
ENSG00000070778	0.061506236	0.105610453	0.466448207	0.31113382
ENSG00000070785	8.268486472	9.236048528	35.87675798	41.00902019
ENSG00000070808	0	0	0.142787622	0.034015458
ENSG00000070814	13.01212788	15.44459707	30.90622397	29.80198088
ENSG00000070831	69.23382573	79.96200481	98.65433553	103.4540731
ENSG00000070882	10.23244464	10.3395966	7.30237808	7.067866242
ENSG00000070886	0.033960442	0	0	0
ENSG00000070915	0	0.014043418	0	0
ENSG00000070950	8.312366482	10.05466904	10.81488948	9.446681608
ENSG00000070961	17.96982456	28.1310094	6.396015644	6.06011201
ENSG00000070985	0	0.04381036	0	0
ENSG00000071051	10.25427023	13.52620698	5.873872075	5.690478958
ENSG00000071054	8.922294778	10.60818739	17.02756078	16.06726315
ENSG00000071073	7.284070436	6.75020296	0.006513454	0.057928713
ENSG00000071082	115.8027551	125.9487261	94.92627627	136.7420236
ENSG00000071127	48.0182034	58.42438711	52.06611507	53.9358176
ENSG00000071189	3.618586643	3.901192773	1.66954768	1.244450289
ENSG00000071205	0	0	0.069959546	0.038887455
ENSG00000071242	4.712904299	4.601055136	0.022828301	0.008459504
ENSG00000071243	7.991724371	6.408420531	6.207494104	5.42981697
ENSG00000071246	0.559704852	1.241358676	0.08682268	0.085797218
ENSG00000071282	0	0	0	0
ENSG00000071462	22.87098532	17.72037527	29.19092493	31.03867722
ENSG00000071537	16.20870179	16.61498405	5.689109289	4.770846795
ENSG00000071539	32.48191297	35.3979343	35.04470641	30.24318191
ENSG00000071553	22.67049322	26.97474928	33.17312551	40.8053167
ENSG00000071564	14.15577343	16.70104257	55.01810722	56.40467859
ENSG00000071575	4.660049167	7.093640238	13.9585393	13.05569327
ENSG00000071626	21.19999684	21.18536846	41.73456925	40.41724777
ENSG00000071655	4.69686547	3.960512417	12.02520612	13.86633966
ENSG00000071794	24.05896046	24.05984407	11.96389813	11.44831346
ENSG00000071859	14.53128544	14.53797399	43.68972254	51.77584689
ENSG00000071889	4.461554714	4.136830654	15.89645641	17.28930065
ENSG00000071894	26.01141654	25.99933481	48.88218541	46.57966568
ENSG00000071909	0	0.021075358	0.350331456	0.211667341
ENSG00000071967	6.960604598	11.67014555	4.810983639	5.24065436
ENSG00000071994	16.29660709	13.92419216	32.43739343	37.09476037
ENSG00000072042	6.974365719	9.625671284	8.843731358	8.997637273
ENSG00000072062	6.959734888	8.856816244	14.78274195	14.11885107
ENSG00000072071	3.548295965	4.161994553	7.597602246	6.86882195
ENSG00000072110	24.88122991	28.08818421	12.22497355	13.36753719
ENSG00000072121	1.76097843	2.243477617	1.577499185	1.274226073
ENSG00000072134	0.096139511	0.10190011	1.008954452	1.097105355
ENSG00000072135	11.06130528	10.07069223	16.04506041	19.2746407
ENSG00000072163	0.11789142	0.173801567	0	0
ENSG00000072182	0.034659057	0.016531109	4.695381537	3.745587859
ENSG00000072195	1.209003107	1.458586569	0.392247404	0.443853296
ENSG00000072201	0.444967802	0.409307378	0.350600175	0.645551006
ENSG00000072210	11.04666852	9.785023959	0.019428392	0.021598789
ENSG00000072274	61.80689326	108.0920127	138.6032301	122.5764086
ENSG00000072310	12.00981633	13.29385283	19.9031364	22.69970544
ENSG00000072364	6.032047249	7.229159305	5.208076448	4.938067725
ENSG00000072401	7.255435054	11.02903828	4.984137641	4.820808094
ENSG00000072415	3.111406508	3.613284897	2.152278252	2.257127753
ENSG00000072422	0	0	3.304020541	3.889187357
ENSG00000072501	29.63532822	31.1341936	34.49132992	33.70187595
ENSG00000072506	93.91749535	103.3676179	154.9831119	169.5449404
ENSG00000072518	12.74370823	15.42840855	15.04411022	16.06752272
ENSG00000072571	14.88595917	14.75136906	17.7209638	16.79513238
ENSG00000072609	4.021245867	4.236295829	3.241153607	2.939585413
ENSG00000072657	0	0	0.015746752	0
ENSG00000072682	0.053505072	0.071455924	2.301818808	2.534355664
ENSG00000072694	0.068395748	0.22183153	0.075446775	0.178234658
ENSG00000072736	4.876512742	7.421259119	8.155760172	8.124541537
ENSG00000072756	5.539921706	4.734194537	3.410179187	2.919177261
ENSG00000072778	28.70592732	21.92453236	47.97494288	54.75335076
ENSG00000072786	27.29500877	24.47998299	2.492961254	2.118897515
ENSG00000072803	7.79782165	8.807995563	8.795160101	7.689616039
ENSG00000072818	15.00600311	15.67125102	0.371901462	0.582585192
ENSG00000072832	0	0	0.08617491	0.047900868
ENSG00000072840	0	0	0.324679465	0.292662376
ENSG00000072849	4.03184258	5.245896175	5.952252565	4.618932726
ENSG00000072858	0.225756883	0.559924669	0.007782204	0
ENSG00000072864	7.360736762	10.58739009	5.369903723	5.742609671
ENSG00000072952	0.04726235	0.135254531	0.048876282	0.054336381
ENSG00000072954	1.907401496	2.454910988	0.438341369	0.76577229
ENSG00000072958	5.013998942	5.767368255	5.660967057	6.366152376
ENSG00000073008	6.592755343	7.30018296	7.593254797	7.331834294
ENSG00000073050	7.364673792	6.54864195	6.03853117	6.854227873
ENSG00000073060	24.16418147	29.39658764	15.77634972	18.92601451
ENSG00000073067	0.492138607	0.219083399	0	0.02514666
ENSG00000073111	77.82114229	85.23031224	71.31048284	76.09033124
ENSG00000073146	0.092674646	0	0.027382667	0.010147219
ENSG00000073150	0.146647363	0	4.307005743	5.912132228
ENSG00000073169	16.63282702	12.81808083	15.26306536	14.04667114
ENSG00000073282	0.01220553	0	0.210372158	0.10290429
ENSG00000073331	0.782465113	0.725289846	0.366423408	0.509196917
ENSG00000073350	1.541449384	1.964231882	2.974043614	2.653842249
ENSG00000073417	5.664619789	4.996436595	5.130274261	3.952582415
ENSG00000073464	0	0	1.616850558	0.831973309
ENSG00000073536	10.49193025	9.786126202	16.03994396	17.00212513
ENSG00000073578	39.98215525	40.60405652	26.19571673	26.78468784
ENSG00000073584	4.622465368	3.700826726	3.488491818	3.776974982
ENSG00000073598	0.393285405	0.312638054	0.180762428	0.150716907
ENSG00000073605	1.124731877	1.219886685	0.71169275	0.389694451
ENSG00000073614	5.561309893	7.592006845	4.528437769	4.700236091
ENSG00000073670	1.564017179	2.401689463	0.34189489	0.204663238
ENSG00000073711	0.139308445	0.110741768	0.072032801	0.097875281
ENSG00000073712	0.074836682	0.112182322	0.103189645	0.2048522
ENSG00000073734	0.105975566	0.286430111	0.085240135	0.243675092
ENSG00000073737	2.814315401	3.934404011	0.669062	0.632233979
ENSG00000073754	0.037043984	0.035337265	0	0
ENSG00000073756	0	0.082357491	0	0.013234331
ENSG00000073792	0.038428732	0.128303752	18.50606417	20.8090552
ENSG00000073803	0.187394488	0.171885296	0.268329745	0.204394557
ENSG00000073849	4.732432663	6.363781581	9.321976288	11.86452186
ENSG00000073905	0.536438819	0.204689443	0	0.411153826
ENSG00000073910	3.663459659	4.261338681	0.020396021	0.003779086
ENSG00000073921	23.86412418	23.88055197	85.62929732	105.1653809
ENSG00000073969	9.32522521	10.16143012	8.609745144	8.387308031
ENSG00000074054	8.553044215	9.179836273	7.162359563	6.101207305
ENSG00000074071	45.94615602	44.38308991	172.9070894	211.9283962
ENSG00000074181	0.058109447	0.101625672	0.086802141	0.044538017
ENSG00000074201	42.89454516	46.00234757	41.64790747	44.94899805
ENSG00000074211	0	0	0.102290546	0.045487077
ENSG00000074219	0	0	7.514318395	5.920173585
ENSG00000074266	5.705702743	6.828271767	8.251820296	9.30285929
ENSG00000074276	0.085059858	0.081140916	0.12901462	0.065194174
ENSG00000074317	0	0	0	0.03476156
ENSG00000074319	14.24303055	15.98315835	15.94664574	18.98140528
ENSG00000074356	4.86487829	4.475631046	3.737562259	2.894826872
ENSG00000074370	34.80550161	41.39852148	16.16115233	23.52040862
ENSG00000074410	0	0.011867677	0	0
ENSG00000074416	0.00900614	0.008591202	0	0.013805521
ENSG00000074582	15.2665503	12.99641664	14.21930005	13.22817773
ENSG00000074590	0.168770021	0.27245193	0	0
ENSG00000074603	10.31778156	10.44587699	3.716419579	3.598922733
ENSG00000074621	0.821263975	1.232462986	1.415514676	1.588998194
ENSG00000074660	0.183390493	0.262411783	0.670107199	0.365455334
ENSG00000074695	17.53183847	23.14953811	24.59114295	22.98971448
ENSG00000074696	28.70287067	32.33314472	23.49188208	22.82467426
ENSG00000074706	1.674874168	2.550187942	0.022206005	0.008228899
ENSG00000074755	4.624063431	4.257973562	3.219581714	2.51645407
ENSG00000074800	545.0526333	591.1604873	966.3354341	1227.457427
ENSG00000074842	37.68242938	33.36023172	91.24592199	87.68406645
ENSG00000074855	2.338912038	3.521036634	2.847108079	2.436897743
ENSG00000074935	9.159325493	8.824454546	1.646148708	1.400033908
ENSG00000074964	0.023277478	0.022205021	0	0
ENSG00000074966	1.362604042	0.624915926	0.397448265	0.180756106
ENSG00000075035	0	0	0.066962321	0.127616329
ENSG00000075043	0	0	0.011047919	0
ENSG00000075073	0	0.120917205	0.196628723	0.17001805
ENSG00000075089	7.778517634	10.21976328	7.106480725	7.461455299
ENSG00000075131	13.27548804	11.08874409	11.24716293	12.55423509
ENSG00000075142	6.570660199	6.616150242	8.364261935	10.23675017
ENSG00000075151	8.1631722	9.948640699	5.235762252	5.420992069
ENSG00000075188	13.13113745	16.52755879	17.22590362	20.38833171
ENSG00000075213	0	0	0.020080428	0.04464733
ENSG00000075218	15.59228601	15.48768531	10.33580132	9.139749884
ENSG00000075223	0.043545002	0.138462546	0.020014219	0.066750181
ENSG00000075234	8.365686922	9.193061685	8.291983809	9.237792208
ENSG00000075239	11.22586611	12.27843406	13.22113361	13.77400659
ENSG00000075240	18.08425856	19.2941903	12.12118465	11.33407594
ENSG00000075275	4.134809762	4.106959566	0.019592242	0.016335707
ENSG00000075290	0.603087279	0.45202252	0	0
ENSG00000075292	8.788754898	8.154234043	4.958026185	4.544802232
ENSG00000075303	21.30805516	29.05470158	6.19715221	7.50703283
ENSG00000075336	5.747393972	4.999327406	9.321968392	7.926489978
ENSG00000075340	4.307426358	5.177303935	16.8430274	17.97078007
ENSG00000075391	1.372299037	1.828375308	0.082100213	0.134734627
ENSG00000075399	2.468244518	1.974763493	4.86719184	4.882031892
ENSG00000075407	2.145487782	1.613869723	2.534786497	1.861733226
ENSG00000075413	9.60862021	12.6995399	9.8838277	10.0625078
ENSG00000075415	106.9342545	115.1974513	73.25151528	92.89458686
ENSG00000075420	9.927586614	15.34328618	1.375497188	1.06673194
ENSG00000075426	19.77992412	18.78372412	0.455732465	0.535872976
ENSG00000075539	3.523521192	3.576336832	2.024933541	2.205045692
ENSG00000075568	6.831384146	7.913544501	3.864432038	3.893375004
ENSG00000075618	138.9835682	137.3991745	229.5086985	270.7296934
ENSG00000075624	1991.696902	2269.184146	1082.942654	1290.05766
ENSG00000075643	0.028969917	0	5.682260161	6.250428408
ENSG00000075651	2.660275988	3.725573895	0.965818756	1.626837752
ENSG00000075702	5.044621265	4.093035014	8.322635046	6.605784541
ENSG00000075711	4.862853737	4.141793471	4.646897414	4.037731643
ENSG00000075785	122.1884824	125.8223067	76.50688265	78.61176408
ENSG00000075790	9.521039468	11.07430984	9.286726166	8.798349612
ENSG00000075826	5.169059046	2.317853948	0.395090467	0.166906285
ENSG00000075856	17.50530232	16.68684866	16.05424437	15.76659283
ENSG00000075884	9.634976038	9.112605866	0.639963895	0.756484808
ENSG00000075886	2.163479914	1.737938899	0.314015332	0.218184258
ENSG00000075914	12.18665334	11.87917624	11.87558691	12.7469904
ENSG00000075945	2.485593256	3.016147049	4.435324629	4.412511449
ENSG00000075975	19.99771589	20.26482981	25.39375722	25.19449011
ENSG00000076003	114.6198065	105.292488	75.64113099	79.46838656
ENSG00000076043	3.590993097	3.472471457	10.81867285	9.859333138
ENSG00000076053	2.330750132	2.894778586	2.084189648	2.317019972
ENSG00000076067	2.025222561	3.725836046	0.477290822	0.372219123
ENSG00000076108	14.47447346	18.76783591	16.75259427	15.3156796
ENSG00000076201	6.738697628	5.441501657	18.37375581	20.48463089
ENSG00000076242	15.01737085	15.57865155	38.12843593	39.15003936
ENSG00000076248	57.84160449	54.66954403	33.08494649	38.1935156
ENSG00000076258	0.83136295	1.758523843	0.099681466	0.110817146
ENSG00000076321	3.63577904	4.467946146	5.072226024	4.343887529
ENSG00000076351	0	0.011072764	0.544178394	0.489313969
ENSG00000076356	0	0.00629768	0.600801266	0.824777976
ENSG00000076382	15.61225188	11.57812068	27.08664861	24.16141851
ENSG00000076513	16.77250778	19.10523916	9.02892342	8.889604417
ENSG00000076554	10.63301973	11.31837478	0.099477774	0.170139536
ENSG00000076555	1.706071455	1.89073494	0.121081541	0.081726212
ENSG00000076604	4.25602809	5.155181112	48.8039677	58.185602
ENSG00000076641	2.839256842	4.448462572	0	0
ENSG00000076650	4.480076926	3.596842295	3.703656209	3.558056317
ENSG00000076662	8.203622479	9.590845271	0.042525127	0
ENSG00000076685	22.35680568	27.25180298	3.819920991	3.164704266
ENSG00000076706	3.248410979	3.917284891	9.752646879	8.004769457
ENSG00000076770	7.137296722	7.953877037	0.185104045	0.062877988
ENSG00000076826	0.037556253	0.0537389	0.297763661	0.388597647
ENSG00000076864	0.39522165	0.316690669	11.90186312	13.00123408
ENSG00000076924	28.13313381	29.84567436	30.12067586	33.00802392
ENSG00000076928	14.60147208	12.05951697	21.89113379	25.48323414
ENSG00000076944	12.05033427	9.742133032	7.612103364	9.328345133
ENSG00000076984	14.25265289	13.07307112	15.87315459	14.9492814
ENSG00000077009	0	0	0	0
ENSG00000077044	13.88304323	14.88662682	4.615593127	3.661074239
ENSG00000077063	0	0.012336649	0.008916071	0.009912109
ENSG00000077080	0.03808289	0.072656613	0.183789007	0.058377303
ENSG00000077092	0.024609149	0.046950676	0.322360478	0.471542392
ENSG00000077097	70.67359554	85.20878776	33.37561103	33.1121686
ENSG00000077147	53.48522607	62.09126588	20.92586885	22.58540113
ENSG00000077150	9.637714379	16.89701308	9.134509215	8.366558566
ENSG00000077152	40.3216631	44.24982141	48.64834614	59.58294541
ENSG00000077157	1.386140188	1.511762059	1.29503938	0.791013984
ENSG00000077232	6.577773181	6.827432966	4.040627458	4.006393193
ENSG00000077235	7.884620635	9.217787717	12.91707173	13.05735222
ENSG00000077238	3.102644176	4.417457945	0.947147279	0.425914625
ENSG00000077254	11.73087325	14.33926772	8.722322801	9.918470923
ENSG00000077312	31.09736516	33.3772969	50.79600319	67.48704323
ENSG00000077327	0.046812464	0	1.290960896	0.968744841
ENSG00000077348	16.32504458	15.68955584	29.92905873	41.94211125
ENSG00000077380	16.66513747	18.9104271	22.80528822	23.33301027
ENSG00000077420	6.947482345	9.069063725	0	0.017516124
ENSG00000077454	7.357700077	8.478297789	2.348272595	2.039534626
ENSG00000077458	15.25368488	14.66581903	3.97608531	2.977619286
ENSG00000077463	7.867307399	7.535979315	20.86317526	20.14137407
ENSG00000077514	9.035234746	8.508659193	4.623488086	5.089349841
ENSG00000077522	0	0	0.36296311	0.176535921
ENSG00000077549	56.33568486	77.99691852	71.57728798	88.14447268
ENSG00000077585	1.812508052	2.518327281	0.271652501	0.241599615
ENSG00000077616	0.175588687	0.131606226	0.077822038	0.105741464
ENSG00000077684	3.418353395	3.479518731	6.706010846	8.096789374
ENSG00000077713	4.965201937	6.463849475	1.449813323	1.746090443
ENSG00000077721	20.3308279	20.46335761	16.22801892	20.3141785
ENSG00000077782	0.981592633	1.19609046	0.143251875	0.10433943
ENSG00000077800	0.036848936	0.105453613	0	0
ENSG00000077935	0.149743749	0.08162551	0.07374155	0.049187648
ENSG00000077942	0	0	0.008610098	0
ENSG00000077984	91.37133566	63.55144999	0	0
ENSG00000078018	0.039354626	0.05255803	0	0
ENSG00000078043	1.905041862	1.946015362	1.30623982	1.18560183
ENSG00000078053	0.161426586	0.076994609	0.011129269	0.012372549
ENSG00000078061	18.99384937	21.18764453	24.91238636	25.2296549
ENSG00000078070	8.78006709	9.741341594	6.038745199	5.051149876
ENSG00000078081	0.309942429	0.500351971	0.246558815	0.584752108
ENSG00000078114	0	0	0.569638622	0.444313529
ENSG00000078124	7.145197315	8.173029779	2.81599256	2.668009418
ENSG00000078140	38.05723014	47.40677743	45.12102466	44.79047851
ENSG00000078142	2.690688358	3.035476217	2.611113391	2.282745973
ENSG00000078177	6.752965666	6.980128531	1.970705624	1.78671943
ENSG00000078237	2.944337338	3.392025599	0.21860689	0.138873167
ENSG00000078246	3.689538844	4.392618713	4.121167421	4.38426211
ENSG00000078269	1.375567338	1.565881459	4.096917297	3.936069526
ENSG00000078295	0.010375188	0	0	0
ENSG00000078304	8.595635247	9.298965896	9.288625815	9.569867861
ENSG00000078319	21.35067607	21.61395036	20.9682685	24.98050923
ENSG00000078328	0	0	0.022911687	0.067923233
ENSG00000078369	46.48955864	51.6645468	59.38159845	65.98267333
ENSG00000078399	0.270326911	0.286524674	0	0
ENSG00000078401	0.04475161	0.042689781	0	0
ENSG00000078403	7.899345473	8.497632853	9.718017172	8.102731881
ENSG00000078487	2.385552159	2.249486391	0.661651503	0.819631063
ENSG00000078549	0	0.038109627	0	0
ENSG00000078589	0.050460357	0	0	0
ENSG00000078596	32.29325075	61.14535731	34.77222212	29.00103881
ENSG00000078618	21.82822067	21.5657388	42.40599022	47.06091094
ENSG00000078668	32.93355205	33.37799908	69.3744445	69.46528318
ENSG00000078674	17.51578027	19.10004024	8.853955207	8.87274795
ENSG00000078687	1.900559367	1.891480017	1.049380002	0.933287209
ENSG00000078699	3.905878147	4.184781182	2.659675327	2.389031108
ENSG00000078747	10.05884751	12.64198356	10.34117825	9.059052289
ENSG00000078795	0.156423853	0.037304244	0.026960912	0.149863935
ENSG00000078804	2.689806757	2.996947793	2.433024658	2.160560842
ENSG00000078808	33.77215576	35.38619275	48.79169091	49.74065468
ENSG00000078814	0.27531466	0.218858464	0.142358104	0.096715241
ENSG00000078900	0.134526133	0.102662515	3.765514177	3.85622529
ENSG00000078902	7.63362392	5.309130286	8.198329915	7.296011571
ENSG00000078967	1.602236785	1.270611997	1.104633713	1.12446602
ENSG00000079101	0.070967257	0.045131734	0.146781348	0.217571572
ENSG00000079102	0	0	0.050976741	0.005151953
ENSG00000079112	0	0	0.016079098	0
ENSG00000079134	7.265375877	6.470025618	7.509605731	6.196842259
ENSG00000079150	1.713260187	2.028817958	1.710669887	2.626258412
ENSG00000079156	0.356442719	0.37024446	3.680685629	3.308703677
ENSG00000079215	0.609921947	0.692644244	0	0
ENSG00000079246	79.1890926	85.8669028	94.20740169	109.9394172
ENSG00000079263	0.456367013	0.388697258	0.0337108	0.062461205
ENSG00000079277	3.799289715	4.742707656	4.632446005	4.812955477
ENSG00000079308	0.221689061	0.094607342	1.39164467	1.91376485
ENSG00000079313	4.567375687	4.273477762	16.13055204	15.20979711
ENSG00000079332	18.14600126	20.02131565	25.86458312	26.19224703
ENSG00000079335	2.201524145	3.4534877	6.363524356	6.774435448
ENSG00000079337	2.628914413	4.016780343	0.093479229	0.12124238
ENSG00000079385	0.016469954	0.015711138	0.011354917	0
ENSG00000079387	5.795636958	7.553950602	7.526551888	8.059496679
ENSG00000079393	0.077396873	0.036915493	7.230266457	9.25405654
ENSG00000079432	5.23226174	5.978466794	10.19422793	10.48839811
ENSG00000079435	0.052427981	0.033341653	0.012048514	0.040183455
ENSG00000079459	63.24178505	75.30997568	39.4892238	45.52264809
ENSG00000079462	4.231629011	5.565706457	21.70384792	27.81404926
ENSG00000079482	0	0	0.549145003	0.585054296
ENSG00000079616	28.5262041	33.95452277	35.4353048	36.32128321
ENSG00000079689	0	0	0.211621331	0.094104843
ENSG00000079691	0	0.012764866	0.009225557	0
ENSG00000079739	10.92205175	9.039566241	0	0
ENSG00000079785	43.10454555	46.48484965	81.83812604	87.88776126
ENSG00000079805	16.01946858	14.33237215	20.51624648	20.51542286
ENSG00000079819	2.912213115	5.310459549	5.270405809	5.219498913
ENSG00000079841	0	0	0.00980991	0
ENSG00000079931	0	0.016396812	0.011850475	0
ENSG00000079950	3.347833912	3.723206909	2.549249932	2.506374855
ENSG00000079974	2.712351645	1.862918023	0.972391003	1.187933371
ENSG00000079999	49.44513919	51.92069356	47.09762418	47.27886376
ENSG00000080007	0.16205918	0.401940937	0.111728825	0
ENSG00000080031	0.10471918	0.319662334	9.645489815	10.85143225
ENSG00000080166	0.024123034	0.01150581	0.14968078	0.212624797
ENSG00000080189	8.970526471	8.253222797	11.45773015	11.02788385
ENSG00000080200	1.281995027	1.643808493	0.097567716	0.095706408
ENSG00000080298	2.183064407	3.325759027	0.275181624	0.243489647
ENSG00000080345	13.66252916	13.63024814	6.094288937	5.320275282
ENSG00000080371	3.772868283	3.885882793	3.125275969	3.191759767
ENSG00000080493	0	0	0.015004081	0.02502034
ENSG00000080503	20.07912081	22.96527965	4.507384879	4.418457919
ENSG00000080546	2.931400882	3.779300176	2.559936256	2.628044513
ENSG00000080572	0	0	0.129931771	0
ENSG00000080573	0.013478522	0	0.018585056	0
ENSG00000080603	0.392556779	0.2348375	0.270641304	0.203983293
ENSG00000080608	72.36054344	66.71832352	17.81868806	16.20289335
ENSG00000080618	0.257442059	0.245580995	0.035497772	0
ENSG00000080644	0.038186789	0.109282254	0.105308814	0.029268285
ENSG00000080709	0.094182219	0.179685971	0	0
ENSG00000080802	4.380664095	3.831631954	4.21210807	3.756086113
ENSG00000080815	8.981842094	9.519057126	3.751997054	4.108049631
ENSG00000080819	10.82031924	7.244197238	21.47281123	25.64056645
ENSG00000080822	9.033477534	9.249436077	5.398376187	3.956407879
ENSG00000080823	20.54467608	21.52167535	0.21650771	0.177353737
ENSG00000080824	175.4416616	173.4278109	290.5313768	340.5399112
ENSG00000080839	14.16501209	10.17437857	5.025128706	4.895506541
ENSG00000080845	7.039073403	7.781226434	5.195526398	5.069808759
ENSG00000080854	0	0.316800765	0	0.012120926
ENSG00000080947	0.333847144	0.191079533	0.211751789	0.143291303
ENSG00000080986	16.5785821	17.40588049	17.61514797	17.27796291
ENSG00000081014	5.340857488	5.271691904	3.79296512	3.098554458
ENSG00000081019	5.510302068	6.274621443	4.792417813	5.194852316
ENSG00000081026	1.223447752	1.315617622	1.303566703	0.963286166
ENSG00000081041	0.485226793	0.289294413	2.843513501	1.998975081
ENSG00000081051	0	0	0.153972538	0.042793304
ENSG00000081052	0.009194545	0.052625563	0.006339016	0
ENSG00000081059	0.018082088	0.077620482	1.464798985	1.28888941
ENSG00000081087	7.210060097	7.366821097	6.078098452	4.740445328
ENSG00000081148	0.054564006	0	0.045141823	0.016728245
ENSG00000081154	60.65334916	73.16294863	62.4819143	71.37269895
ENSG00000081177	2.556679575	2.743747103	1.962959325	1.837095428
ENSG00000081181	0.150504588	0.35892607	2.671889966	4.383464312
ENSG00000081189	0	0.00808386	6.076149871	6.105419852
ENSG00000081237	17.4982485	31.14468099	3.214530799	4.298357598
ENSG00000081307	6.383394078	6.241843705	4.354979146	4.08564165
ENSG00000081320	28.84260327	38.93603826	2.383152071	2.702367882
ENSG00000081377	0.782661263	0.912513441	1.522848297	1.106429015
ENSG00000081386	1.690221687	1.524402242	2.044560136	1.790105845
ENSG00000081479	0.005595327	0.005337535	0.050148789	0.047173959
ENSG00000081665	1.211048569	0.80455066	0.193824415	0.099450947
ENSG00000081692	0.527114854	0.341923871	1.817049899	2.052357934
ENSG00000081721	20.18909721	23.34714272	23.99339111	23.1119786
ENSG00000081760	2.628663541	3.7478492	1.344598861	1.286834323
ENSG00000081791	13.19488686	12.57260983	10.99521023	9.340609886
ENSG00000081800	0	0	0.014207149	0.015794267
ENSG00000081803	0	0	0.167897585	0.14273531
ENSG00000081818	0	0.022689758	0.016398578	0
ENSG00000081853	0	0.025814492	0.186569192	0.103705665
ENSG00000081870	9.024903467	8.635920968	20.95341535	18.57500488
ENSG00000081913	2.527775763	2.392327455	2.085787246	1.74672465
ENSG00000081923	0.095739652	0.156563422	0.037717716	0.073379709
ENSG00000081985	0.214930366	0.06150838	0.770535613	0.378887041
ENSG00000082014	8.681433584	7.496721311	1.158437476	1.019547586
ENSG00000082068	9.900653243	10.46786289	7.298112899	8.351159783
ENSG00000082074	7.442464237	12.50605518	0.627245625	1.177436714
ENSG00000082126	0.018476853	0.05287672	0	0.014161594
ENSG00000082146	6.735103546	7.495598598	7.448783642	9.442384766
ENSG00000082153	30.66426279	41.35997668	23.20459697	27.13369118
ENSG00000082175	0	0	0.268749748	0.339514195
ENSG00000082196	2.595067791	1.164943943	0.12278298	0
ENSG00000082212	9.833577274	9.028284455	5.875193989	5.317571916
ENSG00000082213	18.18728183	20.09528302	13.54622024	14.50793527
ENSG00000082258	10.02874174	8.916804986	3.840420301	3.117615426
ENSG00000082269	2.972810295	5.278277506	1.433501193	1.494861967
ENSG00000082293	0.010689698	0	0	0.008193125
ENSG00000082397	0.19850187	0.213025886	0.074129028	0.0570532
ENSG00000082438	0	0	0.032863026	0.064949763
ENSG00000082458	0.034796032	0.033192883	1.311426345	1.875750427
ENSG00000082482	0	0	0.096252526	0.017834192
ENSG00000082512	1.815163409	2.674257815	0.375429658	0.595138555
ENSG00000082515	6.114852554	7.299644471	11.18252595	11.12105917
ENSG00000082516	8.796188209	9.299298839	25.30346907	23.96137685
ENSG00000082556	0.221979842	0.257128181	0	0
ENSG00000082641	32.15929079	31.28849441	31.15230203	31.50794937
ENSG00000082684	0	0.027888279	0	0
ENSG00000082701	9.216187765	10.67780401	5.288418648	5.130147982
ENSG00000082781	0	0	4.533836844	4.59686176
ENSG00000082805	1.936462979	2.574557217	1.814193072	1.737603638
ENSG00000082898	36.46816291	36.54479298	35.27854835	33.03142693
ENSG00000082996	6.006934167	7.640237581	2.674637466	3.75994801
ENSG00000083093	4.657287922	4.771803772	5.496822837	5.317647223
ENSG00000083097	2.228082214	1.753910376	0.393394469	0.305444929
ENSG00000083099	5.147043629	5.0999015	5.145741273	4.852856328
ENSG00000083123	6.771541929	7.696041484	2.588485999	2.261012756
ENSG00000083168	6.125722152	6.949216947	6.784752712	5.795284638
ENSG00000083223	3.106370275	3.118530793	2.665349682	2.568022536
ENSG00000083290	0.018486239	0.017634527	0.006372505	0
ENSG00000083312	16.96997353	18.0721449	17.63850101	14.49128944
ENSG00000083444	16.19512828	19.75576317	27.4243106	32.75554332
ENSG00000083454	0.629694675	1.76062232	0.044910188	0.016642408
ENSG00000083457	1.612684813	1.707866969	1.893891703	1.393167285
ENSG00000083520	9.219756904	9.39572716	6.530069821	6.088248977
ENSG00000083535	4.342568732	3.836398982	2.226994813	2.147860626
ENSG00000083544	2.536865939	3.082297381	1.951512658	1.923915102
ENSG00000083635	7.034537918	8.748422098	4.724100785	4.193486444
ENSG00000083642	10.32924883	11.2656657	1.936998297	1.857822773
ENSG00000083720	10.52105663	8.960263279	13.23586977	10.24194572
ENSG00000083750	5.775979488	5.573562077	2.5089825	2.1751169
ENSG00000083799	4.417665194	5.346385855	0.585894092	0.570600511
ENSG00000083807	0.986325491	0.832735318	2.626224673	2.745821019
ENSG00000083812	2.056045734	1.762121687	4.163918698	4.419787483
ENSG00000083814	0.28334662	0.073716017	1.012259361	1.322769862
ENSG00000083817	1.101281037	1.355538052	1.053165243	1.797068124
ENSG00000083828	3.208433833	3.859033102	3.423787834	3.613816442
ENSG00000083838	0.406573334	0.370212228	1.159442451	1.388118121
ENSG00000083844	0.275873037	0.387818874	0.565582155	0.573121924
ENSG00000083845	211.9932651	238.88984	442.7310149	635.0654031
ENSG00000083857	0	0	4.350433278	4.470035319
ENSG00000083896	10.25983487	11.68779047	11.2301229	11.90952195
ENSG00000083937	7.908759307	10.67390202	6.320923395	6.645389538
ENSG00000084070	23.32756874	30.23608636	71.2755563	79.25714127
ENSG00000084072	6.098400798	7.000272429	13.04851201	12.58816388
ENSG00000084073	21.904485	25.58457585	39.26431181	38.53593332
ENSG00000084090	76.42816674	77.90107358	64.67138287	65.38728143
ENSG00000084092	12.7078979	14.91793442	15.68573247	19.01030815
ENSG00000084093	7.628369055	10.36441327	4.155354424	3.716685868
ENSG00000084110	1.856374367	1.669654888	0.073133963	0
ENSG00000084112	4.249531273	5.683599383	1.467039365	1.439052532
ENSG00000084207	97.29874079	127.5765699	420.9260328	585.090745
ENSG00000084234	128.9178755	132.0053782	63.96204885	55.38479864
ENSG00000084444	1.911288878	2.486223466	0.562097593	0.52244985
ENSG00000084453	0	0	0.266797184	0.284495606
ENSG00000084463	24.13581062	26.61617455	28.37062056	26.85621206
ENSG00000084623	114.4502328	131.7673159	311.1865542	373.438459
ENSG00000084628	0.030458662	0.087166043	0.041998368	0.046690116
ENSG00000084636	0.009815517	0	0.006767134	0
ENSG00000084652	32.21652026	24.94972976	28.57821043	22.73829713
ENSG00000084676	2.750583366	2.865130577	7.142157413	6.801121513
ENSG00000084693	6.268546023	6.80112929	8.572238148	10.11063291
ENSG00000084710	0.154625666	0.262225131	0	0
ENSG00000084731	0.909373968	1.816279148	2.635156538	2.809741641
ENSG00000084733	47.73256547	50.28990174	70.01450065	70.6343023
ENSG00000084734	0.02891927	0	0.059813632	0.088660761
ENSG00000084754	156.2488206	169.5002608	114.4546334	141.3297205
ENSG00000084764	0.157814438	0.301086986	14.56138297	16.95413424
ENSG00000084774	30.21504707	29.81223233	32.68052485	35.90908746
ENSG00000085063	7.124498014	11.25684248	32.19996258	29.57458921
ENSG00000085117	16.40513008	24.57646662	1.237781204	1.668469122
ENSG00000085185	3.25416293	4.254755242	7.820959083	8.197572228
ENSG00000085224	5.517990946	6.684431233	0.786525207	0.841463192
ENSG00000085231	9.931214432	8.630661244	10.35738613	9.482477579
ENSG00000085265	1.150721039	1.498453291	0	0
ENSG00000085274	2.556332255	2.680895865	2.255019176	2.287880891
ENSG00000085276	0	0	2.962931108	2.474276118
ENSG00000085365	14.23678789	16.64037778	5.036637413	5.025707306
ENSG00000085377	13.44627677	15.59513739	17.40681639	20.3337753
ENSG00000085382	1.979539378	2.545966198	1.228961443	1.320961848
ENSG00000085415	11.5276664	13.08325079	12.17267056	11.90914255
ENSG00000085433	3.044323652	3.84592165	1.786862961	1.56080425
ENSG00000085449	10.62203323	8.779529489	7.073001792	6.586332469
ENSG00000085465	2.693604131	2.062363751	0.317654582	0.298811288
ENSG00000085491	3.77925572	3.631643359	8.372215583	7.667503968
ENSG00000085511	7.656255653	6.79584189	15.02654369	14.11876657
ENSG00000085514	14.87609561	14.36377043	0.281416282	0.243330918
ENSG00000085552	0	0	0.066245012	0.094686964
ENSG00000085563	0	0	2.430765857	0.936801883
ENSG00000085644	2.188717007	2.411160943	3.222385564	3.842115404
ENSG00000085662	48.72154276	53.70916758	1.576682992	1.04788057
ENSG00000085719	0.013393202	0	6.343555785	6.836641364
ENSG00000085721	24.6276532	27.64863827	15.6660481	12.53358315
ENSG00000085733	4.765682636	6.894107745	33.51508139	23.91288165
ENSG00000085741	0.037892555	0.361467404	0	0.029042769
ENSG00000085760	33.24788656	30.68715775	30.60006814	34.59716869
ENSG00000085788	3.150159908	3.297404029	6.180887547	6.408058999
ENSG00000085831	0.029154035	0.027810828	0.1272983	0.134070754
ENSG00000085832	8.303150015	11.54844631	10.73230754	9.597479758
ENSG00000085840	32.85309695	32.96141913	46.75036287	52.26011272
ENSG00000085871	0.914946813	0.518220664	6.682472247	7.012614845
ENSG00000085872	7.143859217	8.220258378	17.22796343	15.95855271
ENSG00000085978	8.335196486	7.578011402	4.947844604	3.032815309
ENSG00000085982	2.908792461	2.886138654	2.394425665	3.034730257
ENSG00000085998	4.447716552	4.14477958	12.54896055	15.13215901
ENSG00000085999	14.36079453	12.37517194	14.07982863	13.22123242
ENSG00000086015	4.13493062	4.054602405	10.76597798	11.63227614
ENSG00000086061	121.5066544	105.7673089	114.6274148	109.6805392
ENSG00000086062	20.56842814	23.03848382	10.82737806	11.85196834
ENSG00000086065	40.54130765	59.15404997	19.89339681	21.38632968
ENSG00000086102	22.00985883	19.86647512	10.28588041	10.25437316
ENSG00000086159	0.017738355	0	0	0.040786716
ENSG00000086189	26.1543216	26.2502157	29.85125057	28.3518296
ENSG00000086200	6.202086499	5.789725047	11.9875457	13.65039427
ENSG00000086232	39.52303373	37.6395487	61.76391606	74.30508251
ENSG00000086288	0.223813097	0.071167137	0	0.057180557
ENSG00000086289	7.369890191	9.939444901	0	0
ENSG00000086300	25.05959153	26.93941147	2.710100484	3.60749499
ENSG00000086475	17.59695932	18.05857869	21.16631328	19.26230294
ENSG00000086504	15.89501247	18.91725526	92.28651315	121.6243641
ENSG00000086506	0	0.161918514	65.41610157	97.96261514
ENSG00000086544	1.209483329	1.794736385	6.893216323	7.024669395
ENSG00000086570	0.043809601	0.029850837	0.073351968	0.05276526
ENSG00000086589	24.21100493	24.56001527	23.92729508	24.09263607
ENSG00000086598	69.74343334	70.08780298	56.10818568	54.32881451
ENSG00000086619	0.831565223	0.825630388	1.801824776	1.729959824
ENSG00000086666	14.79550939	21.23812852	11.79509045	12.96389636
ENSG00000086712	13.81019643	14.53607127	15.68114063	12.63300552
ENSG00000086730	54.24771492	61.6015693	0.46922665	0.306850116
ENSG00000086758	23.64014886	26.58579032	24.68200708	22.14322157
ENSG00000086827	9.608852774	11.02258123	18.21779573	19.88005702
ENSG00000086848	1.759878158	1.537993507	0.978481257	0.800613425
ENSG00000086967	0	0	0.033832019	0
ENSG00000087008	5.961249605	6.205613374	2.919317912	3.553669011
ENSG00000087053	11.34462463	14.67983577	11.78840446	12.45575027
ENSG00000087074	9.795133496	18.01425925	72.68180797	78.65950936
ENSG00000087076	0.071022657	0.135500896	0.146895931	0.108870709
ENSG00000087077	34.42573936	41.75981647	90.78613201	102.2780526
ENSG00000087085	0.02438489	0.023261411	2.488135956	2.448365382
ENSG00000087086	950.8345077	1014.968688	3703.964001	5202.158716
ENSG00000087087	54.94892018	47.32876767	76.30030152	53.69704812
ENSG00000087088	14.1024312	14.6604165	30.7924988	36.95483009
ENSG00000087095	5.899082824	6.217915824	7.315889427	7.012714268
ENSG00000087111	18.59090969	25.09472066	28.33600437	31.93222413
ENSG00000087116	0.01183557	0	0	0.009071379
ENSG00000087152	17.09415273	20.84164048	25.32174378	28.49251803
ENSG00000087157	8.154302228	9.002212838	6.771473415	5.772351284
ENSG00000087191	16.81813356	16.54583634	35.41353362	36.96245423
ENSG00000087206	7.08411664	7.087377358	10.21805492	9.829239958
ENSG00000087237	0.305448521	0.208125477	0	0
ENSG00000087245	2.065632	5.295618377	0.025430595	0.014135757
ENSG00000087253	11.45964273	20.2533311	2.411510267	2.962120403
ENSG00000087258	0	0	0.038351918	0.021318156
ENSG00000087263	7.427580305	10.25435586	12.54275182	13.36744225
ENSG00000087266	6.200814905	7.282067258	0.839740349	0.968495679
ENSG00000087269	29.77808578	26.63994336	28.93343302	29.15013223
ENSG00000087274	10.75988378	13.68773579	19.61757834	21.11743271
ENSG00000087299	5.660626568	5.765701986	3.109329236	2.351759241
ENSG00000087301	4.741942575	6.226636438	2.488334617	2.619168731
ENSG00000087302	13.4453237	14.37956247	8.990796957	10.18788101
ENSG00000087303	0.213501307	0.162931772	0.117755749	0.065455277
ENSG00000087338	12.84663074	15.64023632	10.36063985	10.32799699
ENSG00000087365	39.28999494	41.68852101	51.40276297	56.09859196
ENSG00000087448	9.000123051	8.961218946	1.588276117	1.445500766
ENSG00000087460	63.46744599	63.49491105	43.86952135	46.43544146
ENSG00000087470	22.4638949	20.79725693	10.25023749	10.38984927
ENSG00000087494	0	0	0.260036682	0.061947014
ENSG00000087495	2.283829964	1.908061589	0	0
ENSG00000087502	15.03840763	15.23935036	3.929705684	4.249012967
ENSG00000087510	3.935907849	3.610163218	0	0
ENSG00000087586	42.22740856	44.07590077	42.50188935	42.70113324
ENSG00000087589	0.430759631	0.684855583	9.936441842	9.18934073
ENSG00000087842	0.796799571	1.24378171	4.869143985	5.801720929
ENSG00000087884	0.796016677	0.446671764	0.80705819	0.933105461
ENSG00000087903	1.430629359	2.567193654	2.338203947	2.668421786
ENSG00000087995	4.237685206	5.103867076	13.64499981	13.89916047
ENSG00000088002	0.096718664	0.215279329	0	0.123550122
ENSG00000088035	4.723609313	3.944923808	3.649429092	3.662674567
ENSG00000088038	6.595915441	7.800029098	13.31346691	12.74305878
ENSG00000088053	0.134635625	0.160540739	7.843471006	7.945749231
ENSG00000088179	1.850786964	2.140862063	1.049930607	1.094618855
ENSG00000088205	29.42278439	31.27298025	28.26639946	27.00093417
ENSG00000088247	97.55977561	113.4163433	144.4603172	149.3661028
ENSG00000088256	0.510141114	0.570061082	9.496108871	10.78037164
ENSG00000088280	0.01823978	0	7.394154522	9.562244423
ENSG00000088298	18.63217787	21.79883901	9.021354483	8.902690866
ENSG00000088305	13.57822816	18.65105446	57.42752062	45.70964918
ENSG00000088325	60.03924451	58.5490162	122.0214582	136.8907523
ENSG00000088340	0.030102578	0	0	0.038453562
ENSG00000088356	14.48030408	16.33253741	26.37068694	23.55800299
ENSG00000088367	0.092612316	0.231906706	0.790142727	1.10023278
ENSG00000088387	0	0	1.817190624	1.670160207
ENSG00000088448	31.68250224	24.66895813	13.87005995	10.30005661
ENSG00000088451	13.10758936	17.63254473	5.087739717	4.848089608
ENSG00000088538	0.010391779	0.049565005	0.064479847	0
ENSG00000088543	0.168066546	0.454249232	0.869028729	1.073455801
ENSG00000088682	5.954520517	5.96117765	12.05460487	11.20803047
ENSG00000088727	1.026441293	0.919807876	1.522544936	1.501913299
ENSG00000088756	0	0	0.774182258	0.895797514
ENSG00000088766	5.946738981	5.818211649	7.510594729	9.297558515
ENSG00000088808	0.13096449	0.153760733	0.08334567	0.131263283
ENSG00000088812	8.232169404	10.80764	6.177147593	5.457124057
ENSG00000088826	5.589743481	12.52037936	4.300869527	4.852340875
ENSG00000088827	0	0.033016101	0	0
ENSG00000088832	100.0180082	106.7930829	77.45035231	82.17894415
ENSG00000088833	9.86278622	11.41497016	21.11947833	22.26160944
ENSG00000088836	0.111467807	0.148865049	0.322767903	0.222129859
ENSG00000088854	2.481951239	2.997606312	0.829864836	0.840927755
ENSG00000088876	1.861533977	1.757075691	2.148008925	2.102613922
ENSG00000088881	3.42674289	2.568392686	0.01687505	0.037520414
ENSG00000088882	46.11785394	47.04210272	1.416614963	1.691525702
ENSG00000088888	10.82856285	11.4577398	12.58647665	12.92029678
ENSG00000088899	0.23609274	0.386083368	1.755590165	1.615655442
ENSG00000088930	46.58854867	50.70438002	27.63019716	32.42107617
ENSG00000088970	3.843980261	3.650209892	2.011715372	1.727556724
ENSG00000088986	30.49076886	27.94132033	65.80033578	79.04654078
ENSG00000088992	70.28986257	83.36365471	26.50975799	36.0244187
ENSG00000089006	16.69053874	16.66362007	11.66473381	10.44265578
ENSG00000089009	422.2888846	425.56919	355.3310499	439.6373647
ENSG00000089012	1.501454451	2.748425953	0	0
ENSG00000089022	5.274580842	5.316605868	4.223137402	4.007854458
ENSG00000089041	18.78329015	19.49842254	0.090478994	0.088013311
ENSG00000089048	14.5409615	10.20086641	5.948691407	3.469238252
ENSG00000089050	3.463885908	4.248379485	1.559585082	1.246176258
ENSG00000089053	38.42841217	36.5521045	27.16161159	28.6430393
ENSG00000089057	11.06530162	11.52558179	3.280206662	3.210534178
ENSG00000089060	15.62038824	16.61904072	5.36606408	7.016442098
ENSG00000089063	25.97299268	22.98425618	26.37679898	33.78021506
ENSG00000089091	0.261160364	0.183567991	0.018952882	0.031605237
ENSG00000089094	7.833778745	8.600472516	5.2949605	5.364369811
ENSG00000089101	0.03727671	0	0	0
ENSG00000089116	0	0	0.12043116	0.156198983
ENSG00000089123	3.664255689	3.047300869	1.317107853	1.776297754
ENSG00000089127	0.14712759	0.298241662	0	0
ENSG00000089154	33.25756202	37.60467768	63.08840916	61.62738444
ENSG00000089157	911.8467762	1028.466582	1041.155622	1488.957171
ENSG00000089159	0.370038057	0.447119889	8.155213591	9.567308722
ENSG00000089163	0.744517379	1.278387748	1.745200594	1.426589379
ENSG00000089177	0	0	3.016372274	2.964707154
ENSG00000089195	14.33610014	13.23889685	9.717656004	8.070113356
ENSG00000089199	1.203704834	0.765497894	0.055324862	0.092258023
ENSG00000089220	190.3424766	216.0444172	140.9540731	143.8901647
ENSG00000089234	12.2510446	14.63140755	11.60524876	11.71123328
ENSG00000089248	143.1541016	154.884644	50.4970367	64.82355507
ENSG00000089280	82.88445613	70.321921	50.98238777	46.39737579
ENSG00000089289	33.17692595	40.17805322	20.88572973	26.62686938
ENSG00000089327	12.09824572	15.86141433	78.00227921	105.1683406
ENSG00000089335	4.809357375	4.242831408	0.087255949	0.055430595
ENSG00000089351	7.870032346	8.74894075	15.53863279	19.21083384
ENSG00000089472	0.127906683	0.061006835	36.33139288	38.82152227
ENSG00000089486	12.38505009	11.32640495	0.382108394	0.359441695
ENSG00000089505	0.993638484	1.184823533	0.42815401	0.19039369
ENSG00000089558	0.162298717	0.176938479	1.726364106	1.261709967
ENSG00000089597	126.8508029	124.4075315	117.9126946	129.1569037
ENSG00000089639	10.72785841	11.83477142	6.775594453	6.544337645
ENSG00000089682	2.863164163	3.371387106	2.46744714	1.577277998
ENSG00000089685	26.63818781	26.18436715	65.47030352	68.10492076
ENSG00000089692	0.02977095	0.028399321	0.041050106	0.205361649
ENSG00000089693	31.0645889	30.13834147	48.9719409	50.58821014
ENSG00000089723	0.106984976	0.204111768	0.088510671	0.098398432
ENSG00000089737	17.31949502	17.61694437	21.50618685	19.21739457
ENSG00000089775	1.309386228	1.043248311	0.482141539	0.427661842
ENSG00000089818	3.809993774	4.74150409	4.483560786	3.99425799
ENSG00000089820	0.717405205	0.839887004	7.834949833	10.25980583
ENSG00000089847	0.122011655	0.077593495	0.08411877	0.296133681
ENSG00000089876	7.881248257	8.859091813	3.956032438	4.733559426
ENSG00000089902	18.39550947	13.40587136	11.71155166	13.12107077
ENSG00000089916	2.660670181	3.019651052	1.571894026	1.284455996
ENSG00000090006	0.011221019	0.021408072	12.98896651	18.224155
ENSG00000090013	3.988913953	6.150764087	254.8161807	396.3189019
ENSG00000090020	3.45705815	4.67791099	4.840311905	4.704029229
ENSG00000090054	13.05754851	16.56048387	21.41688862	19.08185362
ENSG00000090060	15.41514894	18.06333826	15.39861969	15.15787534
ENSG00000090061	3.18762127	4.191601525	2.81573766	2.511019453
ENSG00000090097	1.119604358	1.76455661	1.35919999	1.343146495
ENSG00000090104	0.552465532	0.590253356	0	0
ENSG00000090238	0.572021526	0.627516959	1.912694927	3.507409688
ENSG00000090263	6.068792917	6.828271767	10.90706475	12.16527753
ENSG00000090266	5.646612672	4.000810968	4.49946828	4.202404456
ENSG00000090273	79.51195352	72.84020031	175.9186785	201.0890019
ENSG00000090316	9.645340854	9.526728854	14.33049759	15.19566477
ENSG00000090339	16.61993418	37.30539659	7.057782668	8.391887003
ENSG00000090372	19.61053515	22.47796005	18.3469961	18.19722387
ENSG00000090376	12.55022319	15.81518535	0	0.006970381
ENSG00000090382	84.53302659	79.60516319	7.111628403	10.11979158
ENSG00000090432	9.404005735	10.99983267	24.00410862	26.5426609
ENSG00000090447	7.956559849	7.325212531	3.882911141	4.502821653
ENSG00000090470	23.0865644	20.82600598	13.28307468	16.92537468
ENSG00000090487	18.63446269	17.62343221	22.4668551	27.89967672
ENSG00000090520	8.565160818	9.554143379	14.36801944	10.30938377
ENSG00000090534	0.047509151	0	0.294789067	0.218480487
ENSG00000090539	0.041229618	0.013110019	0.085275085	0.105334877
ENSG00000090554	0.063935365	0	0.044079102	0
ENSG00000090565	11.79557376	9.383635449	5.610159541	5.971955624
ENSG00000090581	6.032805084	4.950869762	6.774008092	5.133829848
ENSG00000090612	1.374866623	1.490086864	0.591867103	0.573882647
ENSG00000090615	12.78032182	12.66040097	12.25953061	8.923012319
ENSG00000090621	29.20429249	32.90073436	53.02269491	52.14967943
ENSG00000090659	0.020616366	0.039333027	0	0.047404275
ENSG00000090661	10.01923395	13.40632644	0.772660292	0.44666763
ENSG00000090674	2.368792327	2.457101178	5.787276369	5.094150172
ENSG00000090686	16.87015076	14.32916623	17.86563563	19.05377831
ENSG00000090776	0.988316492	1.073723981	1.09777448	1.283534406
ENSG00000090857	8.103661238	8.240085434	6.372114921	4.84798068
ENSG00000090861	91.26319855	75.8288378	91.20023095	104.8145728
ENSG00000090863	8.343005507	8.604412512	5.587469001	5.465470051
ENSG00000090889	20.33151644	20.79243759	26.12485639	24.1207342
ENSG00000090905	5.507335728	6.473430315	5.490027193	3.775601745
ENSG00000090924	2.78873551	3.452665924	4.227090082	3.441107255
ENSG00000090932	0	0.06630124	1.31774291	2.423828757
ENSG00000090971	4.206196197	4.895134304	25.80899706	33.88257281
ENSG00000090975	0.854086021	1.288419608	3.478231389	3.006660528
ENSG00000090989	7.401591607	8.813551488	8.17636433	7.407443291
ENSG00000091009	5.46322733	5.594139446	5.263599651	4.950547081
ENSG00000091010	0	0.220274933	0.053066466	0.058994661
ENSG00000091039	19.54517579	20.34307741	11.18376631	10.03748163
ENSG00000091073	8.968082466	8.572111312	5.424020082	6.70762973
ENSG00000091106	0.803355618	0.766342815	0.121156716	0.153933088
ENSG00000091127	14.96097653	15.25322949	23.6653631	22.22391984
ENSG00000091128	0	0	0.017880434	0
ENSG00000091129	0.099941439	0.095336862	0.061246979	0.00851113
ENSG00000091136	0.782383496	0.756998893	1.764609928	1.704742762
ENSG00000091137	0.094117266	0.224452561	0.054072899	0.036068115
ENSG00000091138	0.053802498	0	0.018546589	0.041236954
ENSG00000091140	48.6920829	55.99722192	41.64276485	40.452012
ENSG00000091157	0.962322158	1.216607062	0.715413323	0.528741619
ENSG00000091164	6.208673951	6.406573024	8.599782911	9.745648497
ENSG00000091181	0.013784852	0.039449238	0.009503722	0.031696222
ENSG00000091262	0.132395854	0.103333101	0.107873966	0.110699863
ENSG00000091317	26.10031952	31.85975176	6.495609578	5.751718728
ENSG00000091409	6.754218814	7.545655579	0.038404753	0.010673762
ENSG00000091428	0.127619615	0.048695931	0.017597016	0
ENSG00000091436	4.338347389	6.591359034	3.877386175	3.79004034
ENSG00000091482	0	0	0.060312079	0
ENSG00000091483	47.95352325	51.6191991	119.2703749	137.8030994
ENSG00000091490	0.546681943	0.614204989	5.067213289	5.512239259
ENSG00000091513	0.021244606	0.040531616	0.490664996	0.439639369
ENSG00000091527	65.8964541	74.62563677	48.95015091	48.67006816
ENSG00000091536	0.038060984	0.049922688	0.016400293	0.014585931
ENSG00000091542	28.3777817	28.07697496	27.62633553	30.95300045
ENSG00000091583	0	0	0	0
ENSG00000091592	0.532753106	0.481103294	5.945316903	3.609627554
ENSG00000091622	0.077181658	0.13089011	0.070948699	0.046010163
ENSG00000091640	7.198701984	6.95900724	6.248084291	6.404181952
ENSG00000091651	18.64362055	18.59030467	12.18390783	7.848658412
ENSG00000091656	0.005799708	0.0055325	0.487817723	0.573429455
ENSG00000091732	11.51225143	13.05716063	23.2066299	22.39473369
ENSG00000091831	0	0	0.050625151	0
ENSG00000091844	0.218840417	0.043949018	0.063526586	0.044139568
ENSG00000091879	0.013428786	0.012810085	0.037032952	0.020585
ENSG00000091947	10.09220468	10.2862358	17.41543647	19.82138795
ENSG00000091986	0.013920897	0.013279523	0.10557267	0.090692274
ENSG00000092009	0.194194288	0	0	0
ENSG00000092010	66.97069686	80.40467952	27.92845484	39.77955973
ENSG00000092020	4.38060689	4.291113083	1.36393043	2.166140995
ENSG00000092036	3.762466519	3.965122315	4.471502881	6.50902334
ENSG00000092051	0.0342868	0	0.08273449	0.091976978
ENSG00000092054	0	0	0.010304676	0.011455838
ENSG00000092067	37.52779615	31.44261666	2.986883929	3.859025252
ENSG00000092068	0.106302815	0.072432252	45.2295293	44.1249929
ENSG00000092094	14.88337097	9.200906272	8.878819351	9.358471644
ENSG00000092096	0	0	0.087972738	0.081500338
ENSG00000092098	5.551571099	4.494457554	4.242909989	5.192785341
ENSG00000092108	6.964381668	6.603890106	6.395595325	6.950883611
ENSG00000092140	2.511627807	2.264370037	3.164409021	2.853586488
ENSG00000092148	12.44753371	13.66413284	8.33197183	7.074792674
ENSG00000092199	101.548096	116.5212507	141.6001206	145.4643672
ENSG00000092200	0.249488182	0.237993575	0.229340265	0.2167164
ENSG00000092201	52.57019411	60.41564477	33.44549809	34.01260394
ENSG00000092203	9.071058635	9.791377664	9.402934699	9.961669838
ENSG00000092208	7.545736566	8.877636594	6.36659264	5.287711004
ENSG00000092295	1.364091387	0.92945996	0.268699598	0.242707351
ENSG00000092330	6.541705246	6.816339588	5.967159708	6.865177333
ENSG00000092421	0.174386683	0.12674454	0.085877002	0.006364703
ENSG00000092439	9.87774684	10.2389533	5.436840779	4.251863296
ENSG00000092445	1.329995779	1.918937812	5.260954626	5.147848753
ENSG00000092470	19.8558659	18.72823073	19.42646455	18.84362951
ENSG00000092529	0.136343431	0.111481469	0	0.014928642
ENSG00000092531	7.031676411	9.664394698	10.8545387	11.32253524
ENSG00000092607	0.071713103	0.114015139	0.576815472	0.293144252
ENSG00000092621	65.55675492	53.42838644	7.408237195	11.34907423
ENSG00000092758	0.922794693	1.329400944	0.129837637	0.072171071
ENSG00000092820	79.98184013	85.04840226	126.8567678	151.6069573
ENSG00000092841	13.79801184	12.05131855	25.23136014	36.00811879
ENSG00000092847	4.520827911	4.731294908	10.79137115	9.77730075
ENSG00000092850	6.117463679	4.826448743	0.19026662	0.387789979
ENSG00000092853	9.163576591	8.74138541	9.992343908	7.87397189
ENSG00000092871	2.426276479	3.956046713	1.377994971	1.302553869
ENSG00000092929	17.35803084	18.03611837	34.37228348	38.05018626
ENSG00000092931	2.803847703	2.727369519	3.932783409	3.451120475
ENSG00000092964	4.837990485	4.553556409	0.329099378	0.355975723
ENSG00000092969	0.017662594	0.03369766	0.024354324	0.013537505
ENSG00000092978	0.937301275	1.346088572	0.440272034	0.576294949
ENSG00000093000	18.75820398	20.40850701	14.25969557	12.34011133
ENSG00000093009	34.36525844	33.08690488	157.8693047	144.9517468
ENSG00000093010	19.19424562	17.47460763	43.58723208	54.85917467
ENSG00000093072	2.243128171	2.319343135	0	0
ENSG00000093134	0	0.0676976	0.016309039	0
ENSG00000093144	17.27306544	18.75471526	11.99698395	11.35995284
ENSG00000093167	2.632642551	3.188109225	7.112790958	7.83531566
ENSG00000093183	4.661067523	4.786707402	9.848040762	9.820040508
ENSG00000093217	0.323529937	0.42232761	4.273206205	3.393269531
ENSG00000094631	6.562235673	5.734764383	6.819458775	7.179443955
ENSG00000094804	23.26032247	22.61242654	35.33156998	32.03299457
ENSG00000094841	3.027299905	4.669672642	5.50643947	5.504483758
ENSG00000094880	14.24394915	18.54917184	21.31113871	18.195471
ENSG00000094914	18.46863701	18.91809281	28.39127733	35.91064016
ENSG00000094916	23.74917375	24.05721554	13.12044373	12.56004954
ENSG00000094975	5.439900076	5.826933316	3.281637233	2.968057697
ENSG00000095002	28.92093461	29.93358267	35.97843425	34.19181229
ENSG00000095015	9.491824664	13.60988488	2.243646871	1.91590436
ENSG00000095059	25.60515638	24.02125262	20.24046096	22.17681123
ENSG00000095066	2.415940126	1.939974296	3.415589622	2.789267555
ENSG00000095139	39.75066874	35.15581609	40.28968188	33.75567989
ENSG00000095203	0.046188615	0.088121156	0.222907444	0.150455478
ENSG00000095209	5.304310849	6.791460494	17.13071625	17.5913682
ENSG00000095261	6.733178652	9.28196423	37.94326536	35.73119707
ENSG00000095303	1.257064231	2.398295648	4.549968265	5.226865797
ENSG00000095319	10.2056935	10.55577424	43.55070669	42.98718837
ENSG00000095321	0.191385798	0.433599304	7.702437732	9.241328211
ENSG00000095370	2.362863892	2.719702784	0.134630956	0.089802561
ENSG00000095380	5.471370789	6.718072197	23.83074602	26.98879872
ENSG00000095383	1.136941345	1.956922269	4.191861553	6.289302011
ENSG00000095397	0.098498763	0.109620763	4.459306682	3.749556709
ENSG00000095464	0.467269004	0.078660112	0.208450208	0
ENSG00000095485	12.62533328	14.63532085	9.333918587	10.21914838
ENSG00000095539	0.762063782	0.677388402	0.370162086	0.438063151
ENSG00000095564	23.79496005	19.63096482	5.857160414	4.451350226
ENSG00000095574	9.38565709	8.144100913	3.890092446	3.589754554
ENSG00000095587	0.022323647	0.021295135	0	0
ENSG00000095596	0.122449561	0.116807973	0.569839565	1.008903978
ENSG00000095637	0.016818564	0.072196591	2.672707581	2.159175134
ENSG00000095713	0	0	0.141231776	0.117756863
ENSG00000095739	1.100881878	0.862632432	10.24627685	9.793776526
ENSG00000095752	0.068124316	0.097478462	0	0.02610696
ENSG00000095787	9.308507515	9.748376702	10.99789876	10.8533815
ENSG00000095794	0.654532545	0.852806831	5.084882941	6.117888126
ENSG00000095906	9.202073442	9.30061507	24.01735205	29.93298866
ENSG00000095932	0	0.405552915	0.209361023	0.186199436
ENSG00000095951	2.063396112	2.134333493	2.793725391	2.813656815
ENSG00000096006	0	0	0.446636849	0.279299154
ENSG00000096060	15.21184627	27.04581561	23.3476072	22.76712085
ENSG00000096063	30.91580603	35.88513029	41.86011599	39.53407465
ENSG00000096070	5.929591748	5.827009792	11.14492075	8.351353029
ENSG00000096080	13.67534625	14.19435202	38.20140801	44.26115765
ENSG00000096088	0	0.042858431	0	0.068870804
ENSG00000096092	6.786816287	9.186264109	6.955344633	7.872932614
ENSG00000096093	1.44816011	1.017902708	1.007166251	0.915216246
ENSG00000096384	757.2102512	1011.579073	1744.479536	1756.185564
ENSG00000096395	0.482226274	0.460008783	0	0
ENSG00000096401	17.86171725	18.41701468	13.54491176	12.40904879
ENSG00000096433	5.014501815	4.537261911	12.44323135	9.848629613
ENSG00000096654	5.362051367	5.643186972	4.460234746	4.511787684
ENSG00000096696	2.956647953	1.934744164	0.105649219	0.117451571
ENSG00000096717	13.61401805	13.25376511	7.95255385	7.170826277
ENSG00000096746	49.68088398	42.54614644	31.42648842	28.46111924
ENSG00000096872	6.226861811	6.980046279	1.369750766	1.634191377
ENSG00000096968	7.113212073	6.366074836	5.661882325	5.548206518
ENSG00000096996	0.550367756	0.807708923	0.029187791	0.016224218
ENSG00000097007	11.22028973	12.10002921	51.49090919	48.98773362
ENSG00000097021	16.76644472	19.50843262	22.64715654	28.33906657
ENSG00000097033	10.06188026	11.37669932	8.295211726	9.414436703
ENSG00000097046	16.16513213	15.49355794	14.4952461	16.40860938
ENSG00000097096	0.437200548	0.363243643	0.797304933	0.799898462
ENSG00000099139	0	0	0.004936998	0.021954093
ENSG00000099194	160.8354429	234.2572566	81.87415386	88.15947759
ENSG00000099203	3.788328814	4.130045811	5.969819565	6.360193697
ENSG00000099204	4.147605175	4.747816314	0.247822707	0.183671757
ENSG00000099219	15.90199251	21.73696528	3.79537411	3.685268483
ENSG00000099246	3.66961047	5.02069686	4.75751141	3.921917259
ENSG00000099250	1.547655325	2.206993479	0.005443895	0
ENSG00000099251	1.449880856	0.749168797	0	0.046302582
ENSG00000099256	0	0	4.551503248	5.000082456
ENSG00000099260	0	0	0.174995747	0.076126298
ENSG00000099282	0.034383985	0.03279982	0.142232568	0.079060872
ENSG00000099284	0.045949507	0	0.15839536	0.035218025
ENSG00000099290	23.631175	24.32562826	16.38936039	15.32772537
ENSG00000099308	2.995945849	3.806280591	2.37115889	2.450700229
ENSG00000099326	2.107592838	1.284119572	4.912221007	2.970188511
ENSG00000099330	1.12080372	2.13833042	9.608583224	18.60009698
ENSG00000099331	15.0261539	16.58470079	14.13005072	12.72946793
ENSG00000099337	0.294958741	0.29543764	0.040670814	0.045214258
ENSG00000099338	0.029699681	0.037775114	0.047777142	0.037938895
ENSG00000099341	33.46189601	38.26512568	99.81386904	118.3080634
ENSG00000099364	9.202818069	12.35833735	24.43945512	25.48259413
ENSG00000099365	0.201878751	0.176529505	0.394348211	0.309460158
ENSG00000099377	1.203342999	0.973977181	6.687267987	6.791503164
ENSG00000099381	10.18797021	11.10156307	17.03731055	15.42521931
ENSG00000099385	1.323947594	1.401084808	2.039475316	2.29902112
ENSG00000099399	0	0	109.670586	140.5894795
ENSG00000099617	0	0	0.066095429	0
ENSG00000099622	21.94493035	23.98672265	41.19254404	38.61085662
ENSG00000099624	7.642321994	8.717404965	46.58344176	70.59946099
ENSG00000099625	0.240317034	0.401178692	1.353072227	1.458179714
ENSG00000099769	0.038501914	0.073456051	0.18581123	0.029509813
ENSG00000099783	74.22310451	84.26846328	105.9747908	116.0248852
ENSG00000099785	5.008828021	6.031318529	2.660698951	4.059290552
ENSG00000099795	94.74944091	101.9885387	218.5319033	326.2024767
ENSG00000099797	13.1825291	12.24305628	16.42032816	18.42449737
ENSG00000099800	26.1458051	25.07315993	58.30554873	60.75457332
ENSG00000099804	11.99324721	16.98226727	73.60930894	81.47332751
ENSG00000099812	0	0.029261067	0.169182906	0.023510347
ENSG00000099814	0.088465088	0.156722907	4.800838164	2.566870058
ENSG00000099817	21.33776096	24.93937855	76.26223787	88.60869487
ENSG00000099821	14.15126443	13.02502361	47.47186835	48.35220346
ENSG00000099822	0.213568131	0.152796345	1.877319653	2.189345865
ENSG00000099834	0.258399241	0.17926842	0.388688226	0.270068508
ENSG00000099840	0.262758191	0.093994574	0.31701945	0.427956213
ENSG00000099849	4.892184262	5.189189503	12.53484435	15.69802466
ENSG00000099860	8.638421337	10.75720571	0.821462933	0.717538426
ENSG00000099864	1.241984839	2.104280874	3.488957939	7.146503565
ENSG00000099866	0.102957401	0.196427741	0.331250047	0.394558783
ENSG00000099875	19.8131176	20.59581175	42.87760268	48.2552369
ENSG00000099889	1.100630068	1.482241431	14.97533586	15.90393615
ENSG00000099899	10.46855686	9.635847201	52.62658853	47.54353351
ENSG00000099901	40.15561411	43.54437967	248.3469264	284.7201281
ENSG00000099904	6.550167714	5.167835952	17.26000683	15.67767671
ENSG00000099910	2.663212059	2.802033699	7.101403332	7.474468587
ENSG00000099917	7.726373714	8.349214105	35.1412336	36.0085461
ENSG00000099937	0.035636515	0	0	0.027313627
ENSG00000099940	4.739116924	5.764861401	26.31569572	27.49565684
ENSG00000099942	21.44224034	19.73721316	127.663626	122.8980094
ENSG00000099949	3.973452598	3.514720364	27.96705282	23.82837753
ENSG00000099953	0	0.033534901	0.193893547	0.148193311
ENSG00000099954	0.845617843	1.435851067	0.08161947	0.02592497
ENSG00000099956	39.56769271	43.93637028	39.03535853	43.39610141
ENSG00000099957	0.28852016	0.403666622	0.530440275	0.604439586
ENSG00000099958	2.876080835	2.423488493	4.24663134	3.049383654
ENSG00000099960	0	0.106401705	0.0512665	0.142484039
ENSG00000099968	7.39761874	7.62314564	18.36220226	20.99595487
ENSG00000099974	1.884375896	3.145725651	1.258551092	1.083210701
ENSG00000099977	0.518996142	0.544593019	0.715625357	1.551361019
ENSG00000099985	1.549328692	2.504298841	0.029671032	0
ENSG00000099991	11.00908681	12.03647183	11.21131401	10.68110019
ENSG00000099992	0.232388311	0.652728985	0.614161319	0.425494909
ENSG00000099994	0.034468658	0.016440296	0.023763805	0
ENSG00000099995	29.09520746	29.72935471	38.13621687	39.33356443
ENSG00000099998	2.344381186	1.93531941	0	0
ENSG00000099999	0.68509054	0.808739086	0.625828655	0.446324816
ENSG00000100003	0.076006703	0.058003892	0.157204417	0.093208607
ENSG00000100014	3.98751879	3.95785092	3.228722019	3.656057963
ENSG00000100023	6.912195711	6.151406615	42.98606382	37.41559269
ENSG00000100024	0.334830059	0.894329849	0	0.010265227
ENSG00000100027	0.405385211	0.662927998	0.173014919	0.13316045
ENSG00000100028	54.50218403	51.78642904	48.25156008	48.02276686
ENSG00000100029	35.55747691	37.57589704	57.10867015	60.22908215
ENSG00000100030	13.06593848	15.35791968	57.34627434	58.64695851
ENSG00000100031	10.30039962	11.00023409	2.560474924	3.255403607
ENSG00000100033	0	0.00988928	0	0
ENSG00000100034	6.289108057	6.937557171	48.78991806	48.76999602
ENSG00000100036	0.148041984	0.470737609	0.691773335	1.29856517
ENSG00000100038	0.232895709	0.182959875	0.510032582	0.199503401
ENSG00000100055	2.347966852	3.000472807	0.244341747	0.305592534
ENSG00000100056	4.001120484	3.556543003	17.81532219	17.30804871
ENSG00000100058	2.134884784	2.238828554	2.34912503	1.744646761
ENSG00000100060	0.089723889	0.513540377	0.061858543	0.045845949
ENSG00000100065	0.595587558	1.197715721	1.109776407	1.29544008
ENSG00000100068	2.61654953	2.191143191	0.895081573	0.765441151
ENSG00000100075	25.52302193	28.11511061	161.3302083	185.4410466
ENSG00000100077	5.310346435	6.483702571	1.139465878	1.506618237
ENSG00000100078	0	0	0	0.02585528
ENSG00000100079	0.109879256	0.628900897	0.454525815	0.336868062
ENSG00000100083	10.68182582	11.14380974	8.308376783	6.914370686
ENSG00000100084	3.491906005	3.73478481	13.72966116	13.88470009
ENSG00000100092	4.025534275	6.639236437	3.090480876	3.978209802
ENSG00000100097	184.6919317	290.689554	109.9820127	166.8738323
ENSG00000100099	5.088198322	4.378858109	5.491744297	5.872414532
ENSG00000100100	1.769388109	2.28090207	0.774784346	1.099579851
ENSG00000100104	2.380352554	2.290777705	6.244862672	6.361260804
ENSG00000100105	8.198270187	7.165029364	3.437566047	5.193436866
[truncated: 25,857 more rows]
